# Supplementary material for: Bone marrow-derived mesenchymal stromal cells differ in their attachment to fibronectin-derived peptides from term placenta-derived mesenchymal stromal cells
Source: Stem Cell Res Ther. 2016 Feb 11;7:29. doi: 10.1186/s13287-015-0243-6 (PMC4751672; doi:10.1186/s13287-015-0243-6)
Supplement: Additional file 1: — Supplementary Table. Expression values (log2) of 593 significantly differentially expressed genes between bone marrow-derived mesenchymal stromal cells (Bm) and term placenta-derived mesenchymal stromal cells (P). Normalized expression values for all 25 samples are shown. Rightmost two columns show the combined log2 fold change between the two groups (logFC) and the absolute fold change (CFC). (XLSX 248 kb) [file 13287_2015_243_MOESM1_ESM.xlsx]

## Sheet: Suppl.
Supplementary Table
Expression values (log2) of 593 significantly differentially expressed genes between bone marrow-derived mesenchymal stromal cells (Bm) and term placenta-derived mesenchymal stromal cells (P). Normalized expression values for all 25 samples are shown. Rightmost two columns show the combined log2 fold change between the two groups (logFC) and the absolute fold change (CFC).
Gene Symbol	Bm-SDK	Bm-ANB	Bm-SRF	Bm-KKG	Bm-BRD	Bm-LQ	Bm-WHR	Bm-GSK	Bm-BEH	Bm-BRM	Bm-HNC	Pl30-fet	PL31-fet	Pl33-fet	Pl35-fet	PL45-fet	PL46-fet1	PL46-fet2	PL47-fet	Pl30-mat	Pl33-mat	PL45-mat	PL46-mat1	PL46-mat2	PL47-mat	LogFC	CFC (abs)
A2M	7.76429	6.24815	5.94794	5.17315	8.03589	7.25825	5.4881	8.70086	6.08866	6.2001	8.3463	8.75304	9.15178	8.30915	9.8803	8.50203	8.66538	11.2894	9.33899	8.16356	7.25541	10.0283	8.36515	11.0674	9.09585	-2.2922	4.89801
ABCA8	11.1431	10.5986	8.25493	7.96412	11.7311	10.6407	10.156	8.94148	10.9625	10.1038	11.9207	6.65272	6.38839	5.62766	8.30611	8.18896	8.05078	6.55337	10.2075	5.98861	5.59808	5.74564	7.97843	6.53118	6.27203	3.21334	9.27495
ABI3BP	11.6712	10.4316	10.706	10.9756	10.7232	10.6336	10.7974	10.5016	11.644	10.5508	11.314	8.44534	8.10172	7.94701	7.23316	9.7671	8.73578	7.96814	8.6348	8.28045	7.49395	7.81433	8.57609	8.05049	7.21803	2.74256	6.69255
ACP5	4.92324	5.16599	4.85555	4.62846	5.12529	5.07506	4.32331	4.69893	3.91577	4.48846	5.21019	5.82257	6.3997	6.9593	7.76978	7.52741	7.55805	10.5353	5.69521	5.57822	5.50392	9.96799	7.0688	10.4354	7.32851	-2.67473	6.38518
ACTG2	5.00064	6.17276	6.8787	5.98395	5.41647	6.06387	5.96708	5.95679	4.77622	4.02426	4.47876	9.78506	10.9416	8.70218	9.33004	10.4378	12.1474	10.3984	11.2801	9.54485	7.73978	10.8402	12.0413	10.2338	10.8412	-4.7846	27.5618
ADAM19	6.37066	7.21251	8.41536	8.42968	7.25257	7.0817	6.75521	7.42008	6.22918	6.51161	6.77185	10.2056	9.59527	9.58915	9.33694	9.61637	10.3879	9.57741	9.00736	10.0437	9.04811	9.86671	10.4942	9.5647	10.4296	-2.63693	6.22006
ADAM33	5.76105	6.10375	4.19788	4.77442	5.28118	5.74636	6.59434	5.50585	7.43063	5.01966	6.86255	8.52278	8.68664	7.2081	9.23567	7.74987	6.75103	8.32398	7.23308	8.03781	7.07429	8.73003	6.86357	8.06981	7.59738	-2.11063	4.3188
ADAMTS12	6.44284	7.67063	6.93015	8.00634	7.20283	7.48626	6.31998	7.11948	6.37722	5.00687	6.65395	9.281	10.5709	8.03906	8.935	10.8216	10.6409	9.16	10.1857	8.84846	7.19489	9.32139	10.6222	9.08325	9.21131	-2.58468	5.99883
ADCY4	9.53538	8.83614	9.01918	8.77969	9.11994	7.34605	9.21627	7.37895	8.06249	8.88233	7.64635	5.88609	6.59246	6.07949	6.43421	5.8494	5.73112	6.26152	5.95982	6.10667	6.26326	6.07664	5.15097	6.02077	5.92874	2.50497	5.67639
AFAP1L1	3.37169	3.53928	3.8721	4.12035	4.15528	3.27198	3.52409	5.88684	3.21031	4.1301	3.97475	6.67806	5.06279	7.68133	5.42201	7.06018	5.95973	7.26201	4.61196	6.83438	7.97618	7.17478	5.7486	7.34599	7.2583	-2.66263	6.33184
AGPAT9	4.09869	2.9642	2.86888	3.96044	3.85825	3.58731	3.83741	3.43165	5.03276	5.22726	4.03526	8.42559	8.352	8.59678	7.8556	7.41106	8.11734	10.2833	7.21657	8.19991	8.88964	9.91621	8.203	10.3006	9.48845	-4.76095	27.1138
AGT	10.3979	7.64452	5.86066	5.70596	7.45657	6.79702	11.3567	5.45806	8.37362	12.2904	8.4608	4.57877	6.38929	5.9976	5.15267	6.10815	6.28239	8.17584	5.02185	4.84291	5.07165	5.71292	6.44993	8.10995	5.70631	2.1924	4.57066
AGTR1	9.4985	7.11133	6.21554	6.82501	7.13718	7.36369	7.57982	7.82042	7.87041	8.91113	10.0864	3.58535	4.03661	3.95186	3.96127	4.90318	5.24606	3.525	4.35047	3.87099	4.01692	3.94344	5.14991	3.71888	4.59685	3.65225	12.573
AHR	10.8034	9.35171	9.16097	9.21666	9.57231	10.167	9.81514	9.29979	11.0983	9.98847	11.0732	7.4005	7.97276	7.9582	6.49359	9.05854	8.36182	7.15999	9.12898	7.24316	8.09546	7.16037	8.63596	7.02672	7.81956	2.13626	4.39621
AK3L1	8.65634	9.99672	9.93949	10.0265	9.84103	8.89805	9.16837	8.8289	8.9489	8.80404	8.64494	6.34282	6.1236	6.63955	5.95157	7.01951	6.39382	4.28506	7.66498	6.64198	6.60244	4.82311	6.42723	4.57116	4.64899	3.2406	9.45184
AK5	6.23626	4.37747	6.2375	6.81057	6.89401	6.84189	4.84532	5.52698	7.00893	4.82368	6.41265	9.15841	7.13177	9.05227	8.41356	6.202	7.87108	9.39577	5.83036	9.21395	9.51598	8.43856	7.91803	9.36683	9.11519	-2.32888	5.02416
AKR1C1	12.2656	11.0781	10.4456	10.1319	11.993	12.0966	11.9502	10.3786	12.2021	12.1831	11.8966	7.90622	8.07606	7.5033	10.321	7.43363	8.49317	8.88279	9.5642	7.92858	7.03934	8.3102	8.26745	8.86501	7.76889	3.19963	9.18723
AKR1C1 /// AKR1C2	8.08759	5.44537	3.64577	3.68558	7.49534	6.70973	6.9179	3.87656	7.81103	7.40304	7.33461	2.86592	3.07199	2.87651	3.23908	2.80592	2.83162	3.15771	4.39176	2.71909	2.88271	3.03501	3.05269	2.96791	3.08533	3.14909	8.87095
AKR1C2	11.8928	10.6258	10.0352	9.83025	11.7683	11.7361	11.7725	10.1519	11.767	11.7839	11.664	7.31792	7.53078	6.55052	9.81077	6.7937	7.94279	8.48933	8.98799	7.45044	6.3976	7.88819	7.83364	8.47939	7.23689	3.41934	10.6985
AKR1C3	11.5163	10.3144	9.90441	9.8237	10.917	11.1049	11.0097	10.1328	11.3105	11.6626	11.5709	6.05741	4.67105	4.01572	8.36455	5.25898	6.78943	7.10933	6.59392	5.77593	3.39137	7.25362	6.21922	7.1675	5.85424	4.80518	27.9577
ALDH1A1	4.00803	4.03601	2.98388	3.54577	3.35729	3.41801	3.25275	3.45605	3.81179	3.56331	4.99354	12.0774	12.558	10.5029	13.3651	11.7885	11.0765	12.8914	11.2103	11.4152	10.0651	12.982	10.6928	12.9053	11.2702	-8.09635	273.68
ALDH1A2	4.48408	3.67325	3.72144	3.87725	4.09076	4.31488	3.49873	4.76976	4.84544	3.7032	4.70887	7.36724	6.46773	6.98048	9.64324	6.36338	6.59627	9.06877	6.69949	7.59455	7.37991	8.8474	6.77183	9.12908	8.66003	-3.5301	11.5523
ALPL	6.35219	7.25357	7.66629	6.57676	9.51028	9.22337	7.44712	10.7408	5.50215	7.01304	5.23432	4.80111	5.26418	5.06916	4.95502	4.59301	4.62123	3.85783	4.5873	4.90142	4.54007	4.39489	4.40359	4.50798	3.93287	2.89969	7.46265
AMIGO2	6.31273	9.11336	10.8172	10.9946	7.32753	7.90136	8.7285	6.43238	5.5327	6.27329	6.29447	10.5463	10.6116	11.1722	10.0317	10.6616	11.0397	11.635	11.0011	10.2627	10.673	11.7402	11.1394	11.6461	11.4186	-3.17649	9.04103
ANK3	8.68936	7.55704	7.81599	7.54129	8.48122	8.33807	8.93669	6.91103	9.24051	8.55019	8.8843	3.53723	4.974	3.97956	5.19214	6.48534	6.3823	5.2284	5.34313	3.88653	3.92418	6.17008	6.30152	5.17404	4.63359	3.18121	9.0707
ANKH	11.1241	10.7378	11.0486	11.2411	10.6915	11.5704	10.3351	10.4371	11.0768	10.894	10.8281	7.78084	8.97738	8.51124	8.12928	9.92428	9.91235	8.51836	9.60302	7.59241	7.81025	9.01091	9.74442	8.564	8.57848	2.14645	4.42737
ANKRD29	7.76193	6.96828	5.78	5.92872	7.30701	7.63995	6.96101	6.13799	8.31521	7.46881	7.5577	3.22204	4.24143	3.11124	3.5085	5.48263	3.85333	4.64443	4.19951	3.00554	3.48026	4.90049	3.53023	4.3691	3.35847	3.15321	8.8963
ANKRD44	7.35004	5.66141	6.29528	6.51172	6.09901	6.0544	5.65124	6.05592	7.16482	6.8901	8.06432	3.58233	4.01544	3.89804	3.52158	5.36087	4.71829	3.92904	5.35458	3.35771	3.11434	5.0071	4.91992	4.05709	4.95991	2.25596	4.7765
ANKRD6	7.2326	7.48778	7.29013	7.31849	6.25782	6.48511	6.68243	6.10501	7.5618	6.71538	7.23738	3.01887	3.44324	3.27705	3.51791	4.90933	4.98665	4.65061	5.16407	3.08443	3.22452	4.51806	4.68041	4.35609	4.03689	2.88107	7.36697
ANO3	5.45599	7.00239	6.5381	6.44835	6.02866	5.22496	6.82195	6.58032	6.03106	4.10163	5.61961	3.72637	3.80519	3.54224	3.42076	3.68104	3.34389	4.10132	3.77863	3.65123	3.30644	4.75569	3.81039	4.36658	4.90281	2.11574	4.33412
ANO4	3.91894	3.87479	3.65953	3.82723	4.13214	3.89127	3.69034	3.86112	4.24493	3.65772	3.68985	8.25907	6.44868	7.61692	7.71228	6.11708	6.17247	7.75678	5.95268	8.25912	8.19304	7.46716	6.06151	7.52055	8.27508	-3.41342	10.6547
ANXA3	3.5612	4.74565	4.84947	4.30342	4.33919	5.12937	4.68573	4.79611	6.10082	3.73758	4.61611	8.63906	10.089	9.25374	7.57815	10.4126	9.73272	7.97117	8.57249	8.09064	9.34069	8.4148	9.51563	7.8334	7.84476	-4.18228	18.1549
AP1S2	4.57779	5.13146	5.96328	5.88395	5.09108	5.54388	4.88963	6.0395	4.93913	5.16117	5.35746	6.64556	6.74024	7.79314	6.5891	7.03856	7.47303	8.14416	7.67011	7.01548	8.24626	7.63372	7.38985	8.39754	7.88706	-2.15068	4.44038
APOE	11.2719	8.71927	6.42684	6.08563	10.9397	9.76965	9.63343	7.40605	9.08811	11.5587	10.5852	6.24347	7.00452	6.48518	6.88105	7.76989	6.87009	7.85535	7.7186	5.91824	6.23665	8.81469	6.54469	7.77339	6.12451	2.20869	4.62256
ARAP2	2.55547	2.85235	2.56566	2.47586	2.67042	2.88064	2.88361	2.93432	2.85534	2.53938	2.7702	4.40211	3.93314	7.06966	4.62026	5.56112	5.01663	5.05723	4.03848	4.75896	7.63881	5.00373	5.08985	5.11257	6.54928	-2.54938	5.85383
ARMC9	8.10699	7.16783	7.02626	7.08411	7.91535	8.21156	7.36688	8.61364	7.65749	7.19754	7.90959	10.0243	8.99059	9.78202	9.82891	9.21079	10.0272	10.7293	8.45344	9.79132	9.84523	10.5163	10.1391	10.7118	10.4437	-2.23268	4.70007
ASPM	3.8729	3.5998	6.85052	7.13631	3.99202	4.64597	3.6936	7.06229	3.45151	3.45704	4.37635	8.10361	8.02725	7.6065	6.22842	8.27157	7.38346	6.89866	6.67686	8.69257	7.6923	7.44159	7.64812	7.31512	8.89114	-2.89424	7.43451
ATP8B4	4.99064	5.8884	4.50908	3.80212	5.5368	5.24473	5.9983	3.87746	5.00929	5.04699	5.24661	7.69385	8.66651	5.1585	8.88291	6.52519	6.55334	8.33191	8.54029	6.944	3.36514	8.1472	5.35964	8.28269	6.1445	-2.02887	4.08086
AURKA	5.08978	4.72042	7.91022	8.14923	4.59398	5.57035	5.15878	8.42245	4.88746	5.39913	4.73946	9.04731	7.80171	9.39076	6.42935	6.42016	8.2487	8.0579	6.24347	9.51742	9.46645	7.59956	8.62112	8.20856	9.6013	-2.31308	4.96941
B3GNT5	6.02396	5.75369	4.48602	4.62193	5.89181	6.08037	6.03195	6.57004	5.6272	6.58986	7.0255	7.36608	6.5989	7.80996	7.62623	8.48089	8.30054	8.41822	7.41646	7.42263	7.47648	8.34869	8.59862	8.42004	8.85792	-2.05666	4.16022
BAALC	7.79812	5.60086	7.14531	6.91529	6.74816	7.24969	6.46602	7.25865	6.60283	7.02091	8.02648	5.62558	4.2754	3.92584	3.88601	4.13884	4.41899	5.49124	4.35123	5.87384	4.02047	4.81375	4.80271	5.60195	4.62115	2.2814	4.86149
BCHE	2.76329	2.95582	2.79998	3.23446	4.05576	3.11914	3.95216	3.3408	3.10043	3.04374	3.39739	4.71614	4.06772	4.95646	6.1373	9.25351	7.44168	4.73944	4.67843	4.55533	4.90576	5.40781	7.42804	5.1735	5.93291	-2.41982	5.35106
BCL2L11	10.031	9.06904	6.55947	5.31335	9.34424	7.90149	9.05874	5.57173	8.95116	10.525	9.65175	4.78747	6.40851	5.64708	7.47824	7.05069	5.84775	6.486	8.64078	4.83446	4.77758	6.60258	5.49098	6.39822	5.23029	2.2415	4.72887
BDKRB1	6.87199	7.71326	6.60529	6.67622	8.34679	7.43272	6.70414	5.26983	7.15233	7.11366	8.54946	9.0403	9.59405	8.12466	9.10221	10.8028	10.572	9.4029	10.3854	9.05673	5.74803	9.22873	10.5795	9.48828	9.42114	-2.19425	4.57652
BEND5	7.80751	7.04583	6.30473	6.7339	7.06751	6.09292	7.21702	4.62333	6.63913	7.92743	8.12659	3.42811	4.02674	4.3801	3.35801	3.64121	3.98367	3.03351	4.26035	4.0668	3.93456	3.439	4.00927	3.29877	3.70164	3.11703	8.67603
BGN	9.47604	11.3692	11.3602	11.3686	11.2742	11.3378	10.4967	10.3152	9.16875	9.152	9.1887	8.05608	8.90986	8.31988	8.62438	8.83218	8.72382	6.97163	8.36293	8.11061	7.79942	7.48449	8.72592	7.0671	7.05889	2.33496	5.04537
BIRC5	4.14021	4.53171	8.89689	8.63728	4.17066	5.83116	4.72747	8.95957	4.06432	3.49136	3.80109	9.43858	7.6454	9.25645	6.56696	6.1536	8.20262	8.16734	5.39473	10.0456	9.29511	7.611	8.51571	8.25292	9.29927	-2.56347	5.91128
BNC1	4.6396	3.60942	4.5777	3.51314	3.96345	4.19794	3.97394	4.26466	3.51913	4.77435	4.06864	6.87297	7.96282	7.56158	5.32105	9.88136	9.08018	6.65078	8.93274	6.69488	8.51038	6.29906	8.94712	6.65229	6.35141	-3.45115	10.937
BUB1	3.26031	3.1362	7.11722	7.2431	3.30296	3.93707	3.31711	7.45522	3.2385	3.00086	2.88544	7.74162	6.49076	8.30885	5.49226	4.69353	7.14694	6.97696	4.1195	8.31462	8.55206	6.56047	7.46383	7.15068	8.7717	-2.63056	6.19266
BUB1B	3.55293	3.68118	8.39609	8.49158	4.18464	5.5183	4.63513	8.7167	3.58741	4.37884	3.78455	9.01751	7.61159	9.65074	6.45408	5.91467	7.59304	7.44329	4.9163	9.55818	9.72179	7.05321	8.14712	7.45171	9.52797	-2.50448	5.67445
C10orf11	8.58344	8.07552	7.52846	6.78415	8.33756	8.43555	8.28849	7.5248	8.09218	8.6977	7.71523	4.80204	4.79315	4.98354	5.93705	5.72	4.81767	5.22875	5.13307	4.70588	4.43737	4.47689	5.02172	5.31091	5.20104	2.96508	7.80871
C10orf136	4.4934	4.61944	5.27725	5.05445	7.66604	6.36927	5.65605	4.9217	5.70596	4.89033	5.54788	4.1426	3.67205	2.54193	2.82861	3.17153	3.04423	2.88461	3.23016	3.58621	2.86868	2.78894	2.9351	3.00969	3.47216	2.31742	4.98442
C11orf87	7.19538	4.89986	7.02932	7.37556	5.38664	4.28415	6.51017	5.67703	7.85722	5.21995	7.39328	2.85898	2.73407	2.59315	2.78586	2.66565	2.67598	2.76522	2.78333	2.70642	2.56908	2.80949	2.82715	2.75752	2.71527	3.5252	11.5131
C11orf9	4.97403	5.35826	4.73813	5.27011	5.75224	4.74797	4.73649	4.83261	4.58277	4.41805	4.80828	6.98336	9.67729	6.92763	6.91848	9.89361	9.24169	6.0987	9.00462	6.88337	6.71566	6.24757	9.10595	6.22325	6.40579	-2.66579	6.34574
C12orf59	3.3857	3.32128	3.49276	3.36528	3.42173	3.37617	3.70602	3.11434	3.22004	3.76772	3.54228	7.16977	8.03261	7.39276	6.60048	6.01373	6.28376	6.45831	5.98212	6.75383	8.1514	7.3659	6.03806	6.55016	6.49619	-3.37788	10.3954
C13orf15	4.57373	4.24937	3.87945	3.2642	3.5681	5.12283	4.81563	7.42572	3.05096	4.16601	6.32685	11.8182	10.8281	11.4418	11.2556	7.55095	9.77776	12.5807	7.8082	11.5264	11.4524	11.773	9.95353	12.6854	12.3499	-6.32871	80.3768
C13orf33	8.63666	10.1684	10.0285	9.78666	10.4589	9.27805	9.45289	9.35421	10.3667	8.69532	9.99135	6.1858	8.09294	5.86501	7.82121	8.5169	8.06092	5.50378	9.56833	6.23765	5.62295	6.5494	7.9425	5.57096	5.67221	2.71253	6.55471
C1GALT1	9.56551	9.49965	9.04488	9.80871	10.0223	10.2464	9.87938	9.26423	9.55816	10.2281	9.00347	7.00394	7.26358	7.19099	6.19668	8.63655	8.6736	6.99652	8.34492	6.94075	7.07127	6.85059	8.72432	7.22705	7.47055	2.17654	4.52067
C1S	8.39922	11.7155	9.64509	9.5589	12.1908	12.1197	11.9836	10.5354	8.25579	8.38366	8.51609	8.93443	10.9817	8.26901	10.7655	7.90362	6.95995	7.15999	7.8064	8.11859	6.75077	7.31693	6.28366	6.99416	4.99219	2.31589	4.97912
C1orf54	11.2192	9.99103	9.71852	9.44915	10.7691	10.435	10.5755	9.67128	10.7977	11.5831	11.6926	8.06566	7.83414	6.85639	8.50717	9.16242	9.10929	9.50307	8.39865	7.76541	6.81178	9.12037	9.0128	9.41772	8.58171	2.09752	4.27973
C3	10.793	8.83697	6.71706	6.12375	10.4503	9.69107	9.63686	8.44324	9.42486	12.381	10.8669	5.5199	7.70165	6.15046	6.74329	11.5184	9.45173	6.32251	8.76267	5.73683	4.89214	6.07664	9.31678	6.28783	6.21681	2.20414	4.60798
C4orf31	8.54985	6.7561	8.7782	8.20166	7.79414	8.59123	6.7143	6.45536	6.1845	6.70139	8.87923	3.75317	3.84679	4.50009	5.2204	4.17703	3.88814	4.00716	4.62482	4.60128	4.43414	4.21292	4.52391	3.8519	4.21292	3.32521	10.0228
C4orf49	6.17198	5.65105	5.92667	6.51033	5.98144	7.9068	5.70345	4.90544	8.03079	5.95599	6.35125	7.75497	8.22621	7.33782	7.2592	9.80853	10.0783	8.28313	7.81788	7.88357	7.45185	8.85652	9.91242	8.41477	9.17456	-2.16574	4.48697
C5orf23	11.6951	12.2784	12.0649	11.2545	12.6103	12.3191	12.4536	11.5653	11.8352	10.5013	11.5965	6.61475	6.49545	6.38189	6.15418	5.74325	6.19339	6.16164	7.01145	6.75931	6.62143	6.32492	6.09026	6.44844	6.51627	5.43997	43.4104
C7	6.3976	4.28638	3.6061	3.15648	6.05267	7.47592	5.9442	4.4024	4.82637	8.96865	5.21019	3.2942	3.2437	3.05081	3.6431	3.50281	3.35266	3.44075	4.03848	2.68044	3.29275	3.20187	3.30536	3.06509	3.22554	2.17444	4.51411
C8orf34	4.50681	4.36691	4.76559	5.39574	4.74617	4.60671	4.96275	5.93548	5.02997	3.74607	4.16513	7.8251	6.71382	6.24273	8.1347	5.81569	6.03013	8.09358	5.61807	7.5303	5.8282	7.97115	5.83026	8.12407	8.07816	-2.24034	4.72509
C8orf4	2.10075	2.88624	2.6891	2.48808	2.27041	2.47249	2.5529	2.80829	2.33529	2.11198	2.34517	7.60399	6.42953	7.91774	8.28314	7.20833	6.31394	7.27176	6.68362	6.6968	7.49355	8.17135	6.26251	7.36478	8.46725	-4.83767	28.5946
C9orf167	5.49376	5.72238	6.14168	6.70424	6.06299	6.62868	5.99046	6.44595	5.50281	5.17112	5.42392	8.60283	8.53133	9.03715	8.45921	8.27299	8.27623	8.46272	7.2095	8.89071	8.86922	8.23341	8.21	8.57638	8.30294	-2.48863	5.61244
CAMK2N1	6.66946	5.29586	4.53626	5.83975	6.31584	6.73005	5.31377	6.3096	6.20426	5.89532	6.71407	8.26384	8.18664	8.61257	8.35763	9.14783	9.28295	9.57612	8.22245	8.47612	8.78468	9.59391	9.35497	9.46028	8.93594	-2.8914	7.41991
CAPS2	6.01811	4.56028	4.22337	4.00512	4.9471	4.51744	5.80457	3.22306	5.89853	6.48273	5.73909	2.63518	2.55265	2.45285	3.28605	2.69338	2.74189	2.91554	3.13831	2.75063	2.57114	3.21744	3.11975	3.09907	3.08086	2.16279	4.47779
CARD16	8.09966	4.67043	4.50225	4.21827	6.16454	5.67786	5.93697	6.75676	8.59861	7.75408	7.78694	9.75933	9.6163	10.6259	10.3711	9.63949	10.5818	12.2818	9.07467	9.37367	10.2383	11.5376	10.7498	12.3771	11.2618	-4.15614	17.8288
CARD16 /// CASP1	6.99516	5.15558	3.97746	3.97838	6.0122	6.03483	6.30544	6.25572	7.4581	6.92249	6.59174	8.84066	8.35062	8.91503	8.96481	8.57525	9.29858	10.7746	7.85746	8.43157	8.55741	10.1097	9.54949	10.7549	9.89708	-3.23396	9.40846
CASC5	3.48339	3.24706	7.14814	7.40541	4.00076	4.16801	4.38958	7.30408	3.58741	3.99416	3.52692	7.28625	5.92946	7.69676	5.20462	4.7424	7.21542	7.10766	4.44451	7.87619	8.05936	6.73108	7.39607	7.40609	8.77762	-2.09766	4.28015
CASP1	7.39489	5.7667	4.07408	4.33135	6.50073	6.4228	6.97666	6.46709	7.77942	7.40104	7.24641	8.09746	7.68181	7.81465	8.13543	8.36671	8.89041	10.0414	7.76411	7.98409	6.9484	8.88643	8.8016	9.9115	9.05846	-2.05942	4.16818
CCL28	6.63521	6.6293	6.35525	6.96683	6.36983	5.70472	6.44901	5.98999	6.68125	6.81716	6.14905	3.65634	3.62513	3.75379	3.92795	3.96661	4.17464	3.93001	4.25842	4.01563	3.76831	3.997	3.90054	3.82104	3.80813	2.53135	5.78111
CCNA2	3.72156	4.0683	8.23807	7.88617	3.75451	4.94292	4.68974	7.93082	3.78362	3.06576	3.15085	8.28302	7.1299	9.213	5.58273	4.43517	6.99458	6.29225	5.16117	9.21487	9.41048	5.98449	7.00018	6.45828	8.21593	-2.07717	4.21978
CCNB1	5.21248	4.68049	8.5357	8.52073	4.52928	5.58476	5.45869	8.86488	5.17208	5.22137	5.06014	9.11449	7.80731	9.58753	6.55826	6.6521	8.37503	8.23686	5.76655	9.5495	9.75193	7.87426	8.60972	8.38877	9.87343	-2.21971	4.65798
CCNB2	5.18293	4.73088	8.86833	8.74997	4.85032	6.50156	5.5238	9.37254	4.10034	4.75186	5.18126	9.51162	8.64397	10.1254	7.54914	6.89819	8.70062	8.57951	6.80648	9.91767	10.1387	8.38099	8.79839	8.67572	10.0312	-2.60351	6.07765
CD274	4.68074	4.15338	5.95729	5.77473	4.4934	4.03163	3.30209	3.74471	4.4355	4.18692	5.05206	6.319	5.65627	9.99627	7.14146	5.04212	5.58747	6.10857	5.28452	6.5234	10.6738	5.76721	6.00339	5.9893	7.01566	-2.1222	4.35357
CD36	8.16369	3.6263	5.30989	6.4386	5.32082	3.91459	7.06143	3.77038	8.09045	7.70365	7.67791	4.26405	4.04811	3.72043	3.45715	3.23159	3.19329	4.25025	3.23842	3.875	3.55151	3.82961	3.23724	4.31115	3.55428	2.40068	5.28053
CD55	5.91815	5.22516	5.12767	6.46964	4.39897	7.33291	5.31713	6.28207	7.3338	6.29805	6.40864	9.16416	10.6644	10.6093	9.74402	9.9591	9.92045	10.601	10.2898	9.01135	10.7946	10.6701	9.78572	10.6588	10.1073	-4.13123	17.5236
CD9	7.95622	7.03134	8.65301	8.86102	6.48087	10.0513	6.85636	8.35958	9.5184	8.37605	8.14981	10.8233	11.1522	11.1525	10.8389	11.8272	12.2636	12.029	10.3554	10.901	11.0309	11.8225	12.3118	12.0908	11.7127	-3.2423	9.46302
CDC20	5.52137	4.97902	8.84998	8.77298	5.24861	6.06771	4.83897	9.12529	5.43053	5.70523	5.52646	9.80802	8.61645	10.4017	7.05834	6.73998	8.72605	8.46262	6.03462	10.5397	10.4548	8.01204	9.25486	8.45531	10.5336	-2.42308	5.36313
CDCA7	5.39871	3.992	5.73396	6.51115	4.4436	5.61879	3.6001	7.42012	3.97818	6.22211	6.07835	8.99042	8.18031	8.95028	6.17289	6.49857	7.66368	7.58934	6.6114	9.59789	9.48435	7.97059	8.16778	7.75363	9.63845	-2.72731	6.62222
CDH4	5.286	5.43027	5.63262	6.00447	6.24629	5.18159	5.21795	6.16663	5.73069	4.36609	5.83251	8.06313	6.91156	8.88572	6.39937	6.7399	7.27661	7.67421	5.86324	8.26738	9.10929	7.64435	7.30999	7.79085	7.87438	-2.00375	4.01042
CDH6	6.45099	7.18485	7.86255	7.16628	9.07348	8.32144	8.8736	5.13621	8.27152	5.45846	6.74559	4.9048	4.6054	5.61538	5.97714	7.40809	7.49723	3.95877	5.31011	4.28648	4.88749	3.8179	7.21152	4.37434	4.31879	2.02417	4.06757
CDO1	11.1462	8.94813	6.95944	6.66864	9.48728	8.98396	10.3298	8.31376	9.41065	11.1681	10.466	3.94703	4.10127	4.44987	4.96566	5.92308	5.98988	7.35616	5.32893	3.8047	4.65812	7.1816	5.81021	7.37153	6.51892	3.73294	13.2961
CENPA	4.12437	3.81006	7.83751	7.94254	4.10256	5.05728	4.10471	8.40815	3.83833	3.0003	4.85038	8.56486	7.52837	9.20332	6.59487	6.32208	8.37119	8.43137	5.45687	9.35513	9.42895	7.7356	8.5047	8.42638	9.46401	-2.91038	7.51815
CEP55	2.91882	3.17182	8.3684	8.47335	2.9351	4.95166	3.16119	8.62449	3.24426	2.42662	3.17174	8.47594	7.17354	8.90283	5.80754	5.39538	7.91655	7.42353	4.65796	9.22118	8.97687	7.33685	8.30765	7.73479	9.47909	-2.95222	7.7394
CES1	8.33816	10.0842	8.44315	7.41372	8.60643	7.44836	9.38997	6.90622	7.42812	10.2801	8.29846	5.71802	5.81751	5.60905	6.55906	5.19317	5.18063	5.43609	5.69	6.0924	5.00826	5.34057	4.93926	5.11151	5.41118	2.91391	7.53657
CFD	12.5004	11.3178	8.12002	7.08039	11.1067	9.93811	11.645	10.4315	12.487	11.3001	11.7746	6.8549	8.31871	6.35507	7.31448	7.25935	6.48038	7.26393	8.57305	6.36951	5.17831	7.89754	6.28992	7.28059	6.19522	3.7265	13.2369
CH25H	11.3613	6.28974	5.26568	5.86085	7.69571	7.26505	8.90299	5.60978	7.50751	12.0552	9.21921	4.97528	4.28625	6.06589	4.94648	4.6436	4.32991	7.34597	3.77302	4.68839	5.96703	6.19226	4.34368	7.76233	6.20857	2.51718	5.72462
CHI3L2	9.3036	6.34509	4.59252	5.07677	8.21677	8.90614	9.29565	4.97097	8.41206	11.819	6.60492	4.58728	4.35258	4.96158	5.02839	5.21249	4.62396	4.28785	4.9431	4.60128	4.79859	3.97929	4.48888	4.83549	4.52523	2.93587	7.65215
CHL1	8.88719	8.83027	6.14482	4.37205	7.57218	6.44147	9.22218	4.41847	7.94714	8.35401	8.2374	2.9521	2.77881	2.84692	2.61163	2.52861	2.88544	2.79801	2.52952	2.58231	3.14164	2.8052	3.02615	2.46973	3.00475	4.52865	23.0812
CHRDL1	11.8629	8.86618	7.31117	7.06755	9.90298	9.93312	10.7284	10.2023	12.6691	11.5159	11.759	3.60039	3.61786	4.40498	4.17551	4.16071	4.35361	4.04419	3.92588	4.32575	4.29961	4.36527	4.05297	4.50198	4.15964	6.0233	65.0422
CKS2	8.1238	7.2443	10.1075	10.0381	7.12139	8.06303	8.01305	10.5973	8.53314	8.496	7.84959	11.3777	10.2798	11.4837	9.70589	9.89938	10.7607	10.7347	9.35023	11.6956	11.5328	10.2852	11.064	10.8818	11.7557	-2.20947	4.62505
CLCA2	8.44554	4.00329	3.1394	3.18888	7.31018	8.42678	6.38492	3.795	6.50369	8.34348	7.21218	2.89159	2.9452	2.89884	2.90914	3.85275	3.22348	2.91245	3.11405	2.94622	3.07943	2.84917	2.99149	2.92058	3.03474	3.02783	8.15583
CLCN4	10.0413	6.16041	6.24717	6.27308	7.46411	7.26697	8.8605	6.55614	8.33491	10.6461	9.14943	4.29685	4.57968	4.89311	4.90435	5.32312	5.00083	5.40427	5.28777	4.5549	4.81801	5.29381	4.42444	5.56329	5.55048	2.91661	7.55069
CLDN1	5.95255	6.11392	4.91944	5.22099	5.0522	4.87464	6.35132	5.19274	5.1925	6.0848	5.08401	7.77813	5.99304	10.2435	7.07094	8.9545	6.9981	7.21147	7.23855	7.75556	10.7489	6.31118	7.22624	7.03367	6.72935	-2.20569	4.61296
CLDN11	10.8455	8.85681	7.80305	8.46194	9.96648	12.0091	8.42611	9.07541	11.7723	9.194	11.7967	12.2948	12.7081	11.6671	11.6681	13.1184	13.2272	12.4966	12.3372	11.8956	12.1154	12.3798	13.2497	12.523	12.1651	-2.58055	5.98167
CLEC2B	9.15422	8.12428	6.22247	6.75469	7.47928	8.00417	7.92546	8.2064	10.205	9.06359	9.85534	10.3611	9.53032	11.3436	11.3789	8.97705	10.0185	11.5532	9.87911	10.4331	11.3041	11.0619	10.2838	11.4881	11.4754	-2.3769	5.19418
CLEC3B	11.2529	8.03313	8.41389	8.01631	10.734	9.42046	9.10033	11.4652	11.4722	7.87302	11.354	5.95634	6.10191	5.01958	6.04279	4.89826	5.69296	6.64983	5.34398	5.3692	4.87829	4.95866	5.03792	6.44844	5.41531	4.18147	18.1447
CLIC3	3.76665	6.13046	7.50668	8.17776	6.04145	7.10141	5.22768	5.59903	4.4037	4.32242	4.33671	9.7205	9.81223	7.97484	8.86232	9.23708	9.38837	9.06009	9.44595	9.24403	7.66746	9.26683	9.11882	9.01794	9.60181	-3.40913	10.6231
CMAH	5.00536	8.442	6.46444	7.47176	7.15926	8.45419	6.75788	7.22074	5.87038	4.26979	5.55372	4.45004	4.49761	4.32598	3.79445	3.9712	4.10461	5.43287	3.92877	3.98449	4.07099	5.15227	3.7748	5.26039	4.5046	2.2311	4.69492
CMTM8	11.5817	9.16135	5.8385	6.10123	10.6714	9.97875	10.366	8.13099	10.6161	11.9255	11.1597	4.83998	4.545	4.79125	4.62846	5.81414	5.38248	5.06043	5.50375	4.20951	4.87174	4.89239	5.56091	5.14457	4.62608	4.60298	24.3016
CNTN3	3.2839	5.45453	4.42036	4.6399	4.55014	5.1343	5.48097	6.25	5.68261	5.58672	5.91607	7.79508	7.68695	6.95035	8.31102	6.57175	7.50357	9.13782	6.34867	7.52129	7.26006	9.32627	7.49351	9.31971	8.34222	-2.69908	6.49387
COL11A1	11.3847	11.8385	12.2435	11.9957	11.3751	10.5719	11.8377	12.3428	9.87666	11.3975	10.7496	8.57055	10.7924	8.63308	8.51681	10.9786	10.0059	8.93277	11.2224	7.52543	6.91503	10.2201	9.87295	8.92643	8.73855	2.14435	4.42094
COL13A1	4.96755	3.2567	5.78461	6.48834	3.55521	4.68399	3.60297	4.72028	3.9061	5.34341	6.33609	8.72414	6.63998	9.21105	6.79375	6.74589	8.56545	8.914	5.94321	8.87584	9.89396	7.39242	9.0171	9.03251	8.72937	-3.39112	10.4913
COL14A1	10.4006	10.2161	8.47886	8.19387	9.44598	9.34103	10.2006	7.03212	10.2989	10.3458	10.2627	5.55172	7.80326	3.19365	9.17136	7.52959	7.29179	8.65911	7.77179	4.54219	3.4338	9.58956	7.15438	8.75491	7.89161	2.45005	5.46433
COL21A1	10.097	6.24492	5.44806	5.42398	8.60753	9.96481	7.99177	7.19604	10.3334	8.6517	10.3559	4.70184	4.51181	4.07793	5.47875	4.0727	4.05388	5.0099	4.96053	4.38035	4.77941	5.6389	4.13743	4.65942	4.84372	3.5457	11.6778
COL4A5	3.48823	3.78426	3.62998	3.73723	3.5251	4.27329	3.74247	3.18613	4.86393	3.48347	3.24365	7.43572	8.62665	6.89205	9.16387	8.81566	8.84273	8.42872	9.32037	6.67171	6.80693	8.89836	8.83927	8.61367	8.41057	-4.54559	23.3538
COMP	7.81319	12.643	12.4088	11.6869	9.2124	9.24527	10.0145	10.1156	9.45271	6.12089	6.79524	3.87012	4.2476	4.26585	5.41905	4.31266	4.9095	4.33789	4.86908	3.77006	4.17718	4.16171	4.69472	4.08394	4.23334	5.20935	36.9973
CP	5.44144	7.12968	3.62505	3.4453	4.8599	7.32265	6.9228	3.65681	7.39758	5.70832	6.88984	3.11243	3.20938	3.55407	3.27918	3.13004	3.1644	2.95205	3.01573	3.07648	3.53167	2.90341	3.23317	3.23393	3.04073	2.49862	5.65145
CPZ	9.73632	10.5833	7.48847	7.41888	10.7905	10.0959	10.985	7.08357	9.82205	8.8581	8.78467	6.57006	8.90993	5.8949	7.29811	7.61243	6.82473	6.89233	9.30417	5.73042	5.84875	6.65358	6.64478	6.86448	5.64184	2.33415	5.04254
CRISPLD1	10.6942	9.26817	7.81161	6.63448	9.10017	9.0182	10.2724	8.13391	9.72391	10.8361	11.0961	3.35148	3.05906	3.04267	3.27281	5.59372	5.58533	3.89974	4.64293	3.47101	2.83175	4.6232	5.55748	3.7573	5.62942	5.16074	35.7715
CRLF1	6.30632	10.3291	12.0131	11.263	7.7619	6.92588	9.39243	10.0721	7.80188	5.34	5.59591	5.35769	5.33142	5.30144	5.75721	4.91766	5.21485	5.12733	5.6724	5.34882	5.16277	4.93597	4.96386	5.11715	4.61258	3.235	9.41526
CRNDE	10.651	9.94971	9.59783	9.62682	9.75837	9.83214	10.2339	9.94983	10.7344	10.8163	10.7434	6.42818	7.50968	7.87678	4.7815	9.03566	8.7213	7.15015	9.27042	6.41899	7.41526	6.85558	8.73259	7.06597	7.13445	2.71526	6.56712
CRYAB	10.9768	11.0494	12.7147	12.2813	11.6452	11.0311	10.9544	11.5177	10.8849	10.1642	10.7317	7.97011	8.82344	8.6159	9.29002	8.70545	8.40167	8.80578	8.39005	7.92224	8.32376	9.13448	8.30202	8.61516	7.68909	2.76908	6.81673
CSGALNACT1	7.82618	8.15211	6.54408	6.89448	7.25904	7.87935	7.72088	5.93983	9.55134	8.54923	7.98961	3.7338	7.02217	4.34533	4.8643	6.15976	5.62393	3.70918	10.4682	4.01274	3.79019	3.57427	5.28093	3.45446	3.7269	2.68089	6.41253
CSPG4	4.86868	4.5034	6.46485	6.03676	5.10516	5.34181	5.04786	6.36542	4.48609	4.40997	4.92716	7.10554	7.19807	7.76083	5.9763	7.78249	8.28527	7.55376	6.08856	6.96176	7.65228	7.69688	8.45604	7.48068	8.21371	-2.21126	4.63079
CSTA	10.5564	10.3341	10.0848	9.49942	10.1178	9.07698	11.0033	10.5997	11.281	11.0585	10.5466	5.82147	5.53345	5.82931	5.55742	5.50628	5.16064	6.68141	7.09	5.78071	5.82953	6.66351	5.05511	6.62255	5.64323	4.46557	22.0938
CTSC	9.93074	9.06914	7.84218	8.06788	9.28938	8.81093	9.64587	8.34142	8.65749	10.5044	8.81547	11.686	11.3503	11.7007	11.5365	10.3022	10.2631	11.4433	10.5519	11.7475	12.2372	11.4148	10.213	11.3574	11.3667	-2.22874	4.68726
CXCL12	13.3629	12.8568	11.904	11.4854	13.5399	13.3768	13.3011	9.89001	12.5651	13.6979	13.567	9.52078	11.5974	6.40897	9.95892	9.22357	9.65558	10.6046	10.7645	8.67942	5.00167	9.14269	9.3263	10.5884	8.75601	3.45543	10.9695
CXCL16	9.99503	9.45814	7.39774	6.72531	8.69332	8.02376	9.90685	6.61109	9.60498	10.9523	7.72784	5.76405	5.50248	5.59097	5.72223	6.26925	5.74017	6.37037	6.16887	5.50091	5.07165	6.21124	5.96744	6.47463	5.7544	2.78022	6.86956
CXCR7	9.90241	10.25	7.80807	7.35402	8.88126	7.70639	9.35665	8.07017	10.7889	10.4234	9.897	3.94794	4.16504	4.3137	4.64714	5.02767	6.02506	3.06377	7.82768	4.05044	3.85502	4.01505	6.2939	3.33879	3.89791	4.52582	23.036
CYP1B1	11.2336	11.6762	11.3	11.4013	11.5981	11.5246	12.1251	9.55076	10.9151	11.0404	10.9724	6.10491	7.67602	5.00769	4.99098	8.57785	8.44103	6.78033	9.1335	5.95475	3.7294	7.3072	8.40545	6.84436	6.6224	4.38565	20.9031
CYP4X1	7.50725	5.64803	4.42251	3.27914	7.24652	6.85091	6.48883	5.89285	8.88132	5.54388	8.76242	2.45662	2.69104	2.59802	2.50865	2.60533	2.7341	2.88977	2.71673	2.81699	2.47768	2.86462	2.83222	2.72566	2.44738	3.74233	13.383
DAAM2	9.71946	9.06397	8.8217	8.771	9.33568	8.56784	9.31433	9.05657	8.52011	8.77307	9.78608	6.23056	6.63662	6.14834	8.01447	7.44051	6.84189	7.90435	6.32316	6.43828	5.63977	8.38913	6.71876	7.79	6.919	2.10671	4.30709
DBC1	7.3754	7.8692	7.13393	6.69945	7.67194	7.61037	7.39414	7.16322	6.49971	8.4143	7.77455	3.84479	3.79383	4.66434	3.92183	4.0422	3.80109	4.91519	3.74607	4.06172	3.93751	4.02359	3.73654	4.6603	3.68799	3.35896	10.26
DCHS1	7.15595	5.97379	5.54184	5.43616	5.42134	7.12804	5.84982	4.81438	4.39489	6.94016	6.83508	9.38165	7.67759	7.91521	9.18636	7.61699	8.04249	9.58133	7.37168	8.87674	7.98227	9.63353	8.22435	9.59027	10.0306	-2.69702	6.48461
DCLK1	9.40612	6.69021	5.76403	5.76976	7.44676	7.53448	7.63071	8.33352	8.93866	8.83865	9.74973	3.51536	3.36185	3.96598	3.41669	7.06868	4.99131	4.14787	4.17366	3.46336	3.81463	4.95531	4.85609	4.02828	4.93713	3.49207	11.2517
DEPDC1	3.37773	3.14967	7.13903	7.20603	3.28788	4.04305	3.21714	7.11316	3.26774	2.9421	3.43978	7.72815	6.65997	8.60924	5.21528	4.61832	6.60193	6.62049	4.10027	8.27472	8.89212	6.2562	6.98959	6.91213	8.58053	-2.48105	5.58304
DIRAS3	10.1211	10.7386	6.69002	6.54352	9.63454	7.82031	10.8673	5.02421	9.9069	10.7687	9.05435	4.45205	7.63894	6.64957	4.75421	8.20163	10.1414	4.75422	9.23193	4.18891	6.70282	4.59811	10.2496	4.56826	6.66728	2.20509	4.61103
DKK1	6.69238	6.40483	8.93723	11.1975	5.63551	8.85571	6.36898	8.37748	11.4035	4.56594	7.60712	12.1329	10.8978	11.9818	10.2578	12.153	12.0488	11.426	10.6875	12.3132	12.0432	11.1068	12.0989	11.4546	11.3015	-3.74217	13.3815
DKK3	7.99506	7.3145	8.34088	8.89195	8.62988	9.00451	8.61404	6.74379	7.85261	8.0135	6.22378	10.9135	10.0484	10.7663	10.4588	10.2747	10.5779	11.29	9.28839	10.7659	11.2241	11.0165	10.607	11.3111	10.7272	-2.69626	6.48119
DLGAP5	2.99222	2.81427	7.93876	8.05732	2.9351	4.10915	3.19063	8.78496	2.63361	2.65119	2.34142	8.81178	6.90944	9.03093	6.2445	5.29086	8.02864	7.98241	4.57474	9.29909	9.14788	7.34246	8.3979	8.13398	9.56274	-3.36396	10.2956
DLX1	7.85376	5.00384	6.93933	6.91632	6.81829	5.54818	6.03692	5.89363	7.89345	7.35619	8.04072	3.58782	3.49537	3.6152	3.44943	3.54665	3.97673	4.09222	3.2526	3.47752	4.30248	3.49926	3.60039	4.45868	4.18717	3.00164	8.00907
DLX5	7.60594	7.11985	7.46313	7.2973	7.51518	7.03927	7.26886	6.15971	6.91995	7.56158	7.36363	4.37293	3.48661	4.37987	4.50059	4.14953	4.17584	4.17025	4.14021	4.42756	4.34653	4.45373	4.46272	4.31822	4.11747	2.96025	7.7826
DLX6	5.46633	4.398	4.54673	4.52115	4.26879	4.68192	5.31329	3.65419	6.07676	5.78434	5.45714	2.70661	2.75516	2.94554	2.89735	2.59722	2.53131	2.96386	2.64931	2.68498	2.7483	2.59499	2.58005	2.64749	2.71706	2.20876	4.62278
DNAJC6	7.9312	7.42029	7.23273	7.41457	7.03902	7.22158	7.84282	8.45817	7.87142	7.79038	7.7168	4.90306	3.89677	6.75202	5.39552	5.34277	4.63441	4.9247	3.89048	4.79011	6.13282	5.1181	5.03845	5.46223	6.6272	2.42306	5.36306
DOCK11	6.10166	6.78945	6.21572	6.33439	6.19826	6.7088	5.87264	6.92426	7.3688	6.25293	7.03467	9.22818	9.64158	8.5729	8.37408	9.40404	9.28745	8.97556	8.52396	9.12457	8.45381	9.15807	9.21802	9.09471	8.84985	-2.46593	5.52481
DPT	8.91349	6.49223	6.63039	6.02506	5.89946	7.13004	7.60913	8.61116	10.4308	6.15229	9.47193	4.13048	6.89622	4.02971	6.16669	3.22357	3.8589	4.26562	4.09322	4.47497	3.37142	4.23548	4.03993	4.53626	4.03059	3.19637	9.16648
DSC3	2.75348	3.09621	3.1505	2.95823	3.08406	2.92022	2.96567	3.117	2.68276	2.75613	2.65555	3.94533	8.44575	6.06357	3.64534	9.33175	8.74979	2.90732	8.24511	3.31183	3.17654	3.12028	8.55135	2.84102	2.93828	-2.45486	5.4826
DSG2	3.96477	4.9989	3.49879	4.36428	4.50159	7.49489	5.17163	4.00326	4.91361	3.99833	4.41078	5.4232	8.89611	7.68302	5.18758	9.50302	9.04581	7.16924	8.77405	4.11791	5.13083	7.39473	8.92904	7.17339	6.55822	-2.54777	5.84729
DTL	4.23673	3.75181	7.74063	8.07839	3.8272	5.32527	4.41243	7.02945	3.85245	4.42877	4.50726	8.32377	6.01465	8.64364	4.36435	4.78705	7.63021	7.58762	4.90612	9.02389	8.83574	6.3962	8.11109	7.58428	9.14352	-2.04031	4.11334
DUSP4	6.82117	7.9019	5.68192	6.35752	8.71132	7.56725	7.4342	4.44043	8.31571	8.76653	6.97077	3.52884	4.10633	5.15816	4.58526	6.59772	6.16379	3.61786	5.76001	2.84557	4.51966	3.6382	6.61468	3.84479	4.61863	2.4933	5.63063
DUXAP10	6.74302	6.84782	6.46422	5.69893	6.65486	6.39279	5.96282	4.90576	6.59064	6.84028	8.01495	4.54546	3.96341	3.8801	4.54497	4.3716	4.82749	5.02412	4.15783	4.37445	3.88837	4.55604	4.62025	4.63288	4.79423	2.02359	4.06593
EBF1	10.9707	9.27344	8.55297	8.25515	9.55412	9.64584	9.55568	9.12481	10.5154	10.6748	10.9178	6.79615	7.53034	6.63592	7.80996	7.12365	7.22368	7.69239	9.21201	6.59575	5.96594	8.03469	7.14691	7.77465	7.60905	2.36304	5.14453
EBF3	9.32537	8.40294	8.04184	8.04599	8.19571	7.88876	8.80371	7.18178	8.6383	9.32052	9.44852	3.74202	3.2558	3.42315	3.13505	3.09268	3.27141	3.03321	3.11763	3.54811	3.06142	2.96502	3.36751	3.53073	3.21858	5.21248	37.0778
ECM2	10.1113	9.49632	8.31976	7.28306	9.52874	9.27777	9.608	8.26146	10.2162	9.20851	10.348	4.61474	6.11436	5.239	6.61327	6.05037	5.63613	5.7176	6.99418	4.94247	5.04525	6.44066	5.46577	5.74073	5.31554	3.53244	11.571
EDIL3	6.49994	9.85498	10.4742	10.1136	8.89094	10.4918	9.59246	8.72442	6.97234	6.259	6.97692	7.1345	8.00212	7.60032	7.90862	5.47469	6.14168	4.35619	5.89033	6.57981	6.66131	4.32481	5.89884	4.59752	5.12012	2.502	5.66472
EFEMP1	12.7891	12.868	12.2157	12.0767	12.8569	12.9024	12.948	11.7196	13.3538	12.2599	12.5643	6.70229	9.77321	7.09951	7.99308	11.2176	10.8649	7.17264	12.1752	5.20479	6.45516	8.0975	10.7966	7.12566	6.55833	4.22182	18.6593
EGFL6	8.7977	7.70634	3.18662	3.68892	5.84276	7.61037	7.14391	4.37432	7.27868	9.50216	9.14198	3.25311	8.45493	3.42252	3.62777	3.87592	5.10949	3.05779	9.74168	3.43557	3.16927	3.5762	5.30075	3.90339	3.73078	2.20508	4.61099
EGR2	6.54397	10.0151	6.82664	6.75746	9.57231	6.68742	7.83142	6.70135	9.07794	6.52792	9.23265	4.06018	4.52037	5.99566	5.87172	5.51732	5.11146	4.82032	8.21096	3.95606	4.83966	5.39375	5.49959	4.62504	5.86934	2.49112	5.62215
ELN	6.7187	12.415	13.279	12.5549	9.23617	7.6214	11.309	9.94042	7.30385	6.06679	6.20311	5.63785	5.72731	5.51292	6.1206	5.25566	5.52103	5.42939	5.46305	5.1708	5.66823	5.29692	5.57599	5.58653	5.36787	3.8078	14.0043
ELOVL2	4.30469	4.05689	3.94246	3.74124	3.99298	3.52992	4.04142	3.88686	3.63894	4.80598	3.80109	4.66365	9.27102	5.08628	4.49418	9.07761	8.81198	4.69872	9.45304	4.45861	4.14464	4.76176	8.33087	4.77308	4.66755	-2.21577	4.64529
ELOVL3	7.0616	6.99468	6.23191	5.80043	7.54031	6.85198	7.22714	5.35872	6.45382	7.92399	6.05674	4.61576	4.98846	4.20863	4.39785	5.37022	4.98605	4.0413	6.64404	4.22943	3.95386	4.13706	4.92615	4.0642	3.94497	2.07422	4.21118
ELTD1	9.82648	7.16915	9.11998	9.06231	8.62982	8.44515	8.2387	7.92996	8.96362	9.70502	8.68294	5.95074	5.38117	7.03494	6.09361	7.95176	8.30963	5.48584	7.69379	5.64719	6.8067	5.08188	8.55265	5.58933	7.01258	2.09295	4.26619
EMCN	7.64964	3.70346	3.03306	3.14496	4.7428	3.90122	4.36427	4.01802	4.95838	8.60583	8.79097	3.35412	3.15192	3.22576	3.17609	3.25531	3.20331	3.01908	3.10197	3.04617	3.02175	3.21744	2.95432	2.86164	3.13846	2.05049	4.14247
EMX2	5.54722	4.47202	3.81615	5.49951	4.43243	5.87055	3.33584	5.53892	7.38884	3.68194	7.00344	8.59026	8.69197	8.5277	9.34094	8.49956	8.30219	9.98287	8.25556	8.34426	8.89915	10.3792	8.17518	9.98415	9.26761	-3.80149	13.9432
EMX2OS	6.0424	5.75958	5.6812	5.78835	5.61272	6.18122	5.4952	5.58306	7.05071	4.85282	6.6259	7.68548	8.00709	7.4067	8.58135	7.28209	7.32373	8.8982	7.63177	7.68031	7.86472	8.9776	7.28553	8.94196	8.2715	-2.10905	4.31407
ENPP2	12.1496	9.92921	10.0082	10.1667	10.8297	10.3966	11.2508	10.347	10.2469	12.6637	11.0787	8.02128	8.77847	5.25639	6.07344	8.56141	8.12915	8.45556	9.54788	7.94077	5.01547	7.59385	8.02438	8.57703	7.37293	3.15657	8.91708
ENPP4	7.49451	7.55097	7.54375	8.24216	7.43616	7.29396	7.23508	8.17219	7.93583	7.0165	6.61217	3.70346	4.89689	4.50556	3.97852	5.38802	5.27052	3.09101	4.22304	3.8057	4.01153	4.12238	4.9136	3.34605	3.49262	3.30667	9.89483
ENPP5	6.23642	5.42897	3.49115	4.41193	5.27264	6.4477	5.95068	6.05582	7.15814	5.85217	6.2099	2.66205	2.80545	2.80807	3.15706	2.79953	3.06274	2.79486	2.77273	2.73903	2.69831	3.17972	2.71865	2.82441	2.7824	2.84001	7.16026
ENTPD1	6.08342	6.75957	5.10379	4.76561	7.32118	4.81205	6.9224	5.00843	3.70551	6.94081	6.30221	3.30002	3.48745	3.4988	3.84621	3.21716	3.04248	3.58945	3.33351	3.31663	3.57872	3.20617	3.21709	3.28448	3.27123	2.42251	5.36103
EPDR1	11.8989	11.4906	10.9106	11.159	11.5183	11.5121	11.9947	10.9769	11.5158	12.1789	11.7608	8.46803	7.84742	8.21167	8.97559	8.48042	8.15832	8.82664	7.71994	8.11923	7.37935	9.41383	8.22348	8.816	8.83639	3.14671	8.85632
EPHA3	6.32279	3.47387	4.35928	6.14495	3.98328	6.53794	4.91365	4.28005	4.49199	6.48304	6.50481	2.75653	2.88614	2.82974	2.89563	2.66835	2.76229	2.22404	2.44342	2.59811	2.57114	3.06092	2.7103	2.61776	2.63187	2.53714	5.80439
EPHX1	9.08625	11.1543	10.6454	10.1437	11.6439	11.3782	12.2119	11.1953	8.75788	8.47291	8.90399	9.51404	9.82342	9.31317	10.3508	6.40823	6.27887	6.89642	6.34335	9.30712	9.18133	7.07645	6.23954	6.84046	6.08598	2.49391	5.63304
ERMP1	7.4021	6.69603	7.07583	6.6905	6.64226	7.92921	7.17009	6.7556	7.27814	7.24535	7.56691	9.78342	10.9736	8.75545	10.8069	8.90222	8.76902	10.5285	9.07636	9.20727	8.43054	10.548	8.4671	10.4599	9.63578	-2.46401	5.51746
ETS2	6.5882	5.69988	5.61681	5.37878	5.55034	5.62553	5.9932	6.45329	6.49997	6.35075	6.53005	8.73139	9.05524	9.32039	8.88278	9.1043	8.82773	9.29417	8.18132	8.68614	9.59691	8.81338	8.6806	9.26068	9.0241	-2.9353	7.64913
EVI2A	11.1447	7.95256	4.79016	4.58723	9.78043	10.3739	8.82889	7.73825	9.66901	11.208	10.0638	3.69046	5.18597	4.04631	3.36604	7.77963	6.55633	5.44202	6.47977	4.08652	5.12544	4.67226	6.22102	5.85629	5.64026	3.44342	10.8786
EVI2B	8.92296	5.38616	4.60106	4.7807	7.15848	7.56751	6.19794	7.01364	8.33239	8.86793	7.94482	3.95142	4.56918	4.79125	4.29092	5.16633	5.04093	4.46143	4.85064	3.79355	4.21111	3.88085	5.18561	4.35873	4.73624	2.45883	5.49771
EYA1	9.65781	7.4327	5.60562	5.5036	7.33782	7.20475	8.44115	7.28304	8.61565	9.93102	8.9787	3.41177	3.81882	3.65799	4.15095	3.78518	3.56524	3.83652	3.96715	4.0937	3.7637	3.94346	4.05297	4.30081	3.88648	3.94353	15.3858
EYA2	8.86019	9.33341	8.97518	8.33921	9.39618	8.83069	9.52752	8.04763	7.52616	8.95508	9.31826	4.25626	4.67553	4.39218	4.34237	4.74698	4.31752	4.81602	4.44239	4.53256	5.04386	4.01968	3.60039	4.8404	3.17794	4.45642	21.9541
EYA4	8.38996	7.26223	6.67161	6.61803	7.04071	5.88422	7.47706	6.31752	8.36256	7.67011	8.33	3.70853	3.78304	3.42136	3.35514	3.60874	3.96093	4.74083	3.23492	3.57392	3.88337	3.89596	3.98335	4.64433	3.43897	3.47253	11.1003
F2R	8.51079	6.92734	8.78853	9.07634	8.80898	8.68003	7.58693	8.26083	8.90388	6.62135	9.6676	10.6855	10.0934	9.7462	11.0977	10.1144	10.0273	10.7709	8.93294	10.1765	10.2769	11.2795	9.95293	11.0947	10.8836	-2.01818	4.05072
F2RL1	4.3361	4.91283	6.11263	4.09756	5.28724	4.53928	4.14292	3.86885	6.17367	3.4581	5.9281	7.9005	7.59644	6.65819	8.22149	8.12583	8.63797	6.92941	8.47802	7.93779	5.92625	7.99611	8.92467	6.88969	8.77047	-2.97999	7.88983
F2RL2	4.56711	2.95582	3.17444	4.81809	3.70923	4.3832	2.71576	3.06071	4.36842	3.77499	6.98978	8.64902	8.42635	9.47992	10.0162	10.8916	10.2282	10.5437	7.9517	8.41295	9.19759	10.7033	10.1369	10.5933	9.9229	-5.60678	48.7312
F3	4.54862	6.66911	5.39276	7.36079	5.50942	5.90017	4.88728	7.41192	4.87274	6.37678	5.78186	12.059	11.918	11.4332	11.5158	10.4786	11.2902	10.4706	11.8284	11.8178	11.6208	10.5284	11.3334	10.6687	11.5604	-5.44023	43.4183
FABP4	5.22875	4.55058	3.9965	3.66035	4.96724	6.22906	5.69475	6.45728	4.45248	4.28096	5.89357	8.05034	7.19016	8.51522	8.16446	9.06395	8.93432	10.4273	6.07896	7.80706	9.04716	11.2246	9.21407	10.358	9.93518	-3.8205	14.1282
FAM105A	3.96127	3.68313	3.74593	3.87596	3.43061	3.44409	3.52537	3.75578	3.80988	3.25092	3.41469	7.03237	6.66386	6.90452	7.50804	4.79754	5.77947	7.76819	5.09179	6.86168	6.76692	7.6444	5.59576	7.78149	8.10652	-3.10884	8.62689
FAM124A	5.43207	5.97983	4.58818	4.85594	4.76427	4.72709	4.70238	4.93597	5.1589	4.48031	5.17598	8.38608	7.61158	8.36756	8.12351	7.31725	6.97396	9.18401	7.20076	7.97733	8.12191	8.3613	7.05919	8.96054	8.30005	-3.01417	8.07897
FAM134B	7.94645	8.01141	4.02924	4.49292	6.09751	7.24772	8.69004	4.66943	6.31852	10.7609	6.29447	3.40805	4.25322	4.61665	4.22188	5.44237	5.63926	4.36607	4.86725	3.87496	4.14028	4.64886	5.4254	4.52933	4.49937	2.21142	4.63131
FAM13C	8.90827	6.54674	5.64996	5.5327	6.88864	6.86116	8.69053	4.77362	8.34304	8.89677	8.92898	2.86693	2.52205	2.88265	2.89404	2.59235	2.90224	2.54552	2.77346	2.77032	2.69981	2.78429	2.83163	2.91681	2.48931	4.52663	23.0489
FAM155A	6.18409	3.61066	3.83684	5.20179	4.48283	6.71537	4.06229	3.47559	5.48004	4.1517	5.96224	6.46429	6.39479	6.99852	7.67708	8.04434	7.38069	7.80305	6.066	6.35224	7.4003	7.50916	7.56298	7.77461	7.15004	-2.35111	5.10217
FAM162B	4.0875	3.7421	4.93944	6.389	4.46018	5.87786	4.51687	5.52742	6.56586	5.00173	4.32759	7.79742	6.89685	7.23778	7.56178	5.60501	6.47637	8.19096	5.39677	8.01487	7.53696	7.91011	6.35223	7.86573	7.61116	-2.13569	4.39447
FAM20A	9.35332	7.73641	6.13842	6.64968	9.73996	8.98926	8.60232	7.24917	8.79714	10.162	9.13719	4.70547	5.15182	4.49758	6.24999	6.87746	5.98426	6.68595	7.40306	4.41056	4.33668	7.08446	5.78511	6.68719	4.45202	2.67754	6.39763
FAM38B	7.4194	8.68736	8.56286	8.42493	7.48493	8.15346	8.57155	5.00334	8.99442	6.02828	7.51154	3.83762	4.79933	4.51197	4.10403	9.36281	6.85533	4.00464	7.98513	3.94443	3.8129	4.20608	6.73489	4.26422	3.74535	2.55801	5.88893
FAM83D	4.26764	4.03082	8.09958	8.3416	3.76262	5.2607	3.45737	8.19087	3.5974	4.62846	4.71829	8.96566	7.15156	9.08005	6.42339	6.26436	7.99452	7.77382	5.61855	9.60883	9.14201	7.54818	8.13118	7.86961	9.21726	-2.60847	6.09856
FAM84A	7.39379	4.47037	4.54106	4.55308	5.83263	6.644	6.10143	6.53138	6.58826	7.29034	7.78831	3.77314	3.5126	3.67986	3.72448	3.42384	3.59968	3.34457	3.4581	3.60039	4.08949	3.50381	3.25064	3.72808	4.30212	2.5155	5.71794
FAM87A	6.50445	6.2049	5.45198	5.27683	5.39785	4.49273	7.1495	5.18426	6.01289	7.60819	5.08849	3.30209	2.94944	3.71091	3.5007	3.08976	3.44081	3.96941	4.14021	3.31869	3.66867	3.65371	3.38225	4.26978	3.59521	2.28118	4.86074
FANK1	7.6746	8.36083	7.63095	7.69193	7.80728	6.44098	8.04651	6.15626	7.63513	7.89191	7.24822	4.63396	5.19854	4.42821	6.01912	5.2497	5.60417	5.69133	6.35709	4.83253	4.6719	5.51515	5.67929	5.69621	5.19913	2.16652	4.4894
FBN2	7.90881	4.28919	7.56742	3.93162	4.86692	7.34197	4.89752	10.824	7.8325	6.39448	7.56597	9.70765	11.9618	10.154	7.74589	11.9484	11.9557	11.1881	11.8029	8.96148	9.76396	11.8372	11.8227	11.1263	10.8326	-4.09745	17.1181
FGFR2	6.23081	7.84248	7.80432	7.14422	6.99284	7.33518	8.0477	5.27054	5.21423	5.6806	5.1798	4.03945	4.98527	4.08114	4.29874	4.08713	4.40224	3.97395	5.07484	4.04309	3.89935	3.93771	4.43002	3.86771	4.01564	2.38895	5.23777
FILIP1L	7.90052	9.09455	8.52738	8.52374	8.27606	8.2478	8.29776	7.56651	7.67964	6.76588	8.62371	11.6339	10.84	10.9296	11.6087	10.1702	9.80382	10.445	9.53372	11.384	11.055	10.9333	9.61318	10.4463	10.6659	-2.51064	5.69872
FJX1	6.98016	7.03186	7.17014	7.5057	7.28097	7.17284	6.46881	7.69769	8.06411	6.67485	7.64987	10.118	8.70448	9.84736	11.5892	7.60211	8.87761	10.4683	7.99484	10.1416	9.56456	9.65627	9.0585	10.4923	10.9608	-2.40311	5.28942
FLJ39632	9.10562	9.07532	9.32469	9.08758	9.19951	8.55558	8.17618	8.03493	8.36793	7.47247	8.84577	6.28286	5.68487	6.38899	7.34877	4.86253	6.51054	7.82254	6.0215	5.77545	6.74771	6.96106	6.39444	8.10524	7.52381	2.05652	4.15982
FLT1	3.30023	3.46002	3.88895	3.73517	3.44166	4.06101	3.46559	4.26779	3.62193	3.39163	3.59234	4.64158	7.15878	6.79509	5.1527	7.62623	7.96098	4.82974	6.89206	4.38582	6.66613	4.68839	8.19155	5.24362	5.34635	-2.45585	5.48636
FMN2	6.13217	3.39944	6.91635	7.80777	4.07599	3.98291	3.42496	5.71587	5.45006	3.49761	3.56667	8.30473	7.66069	8.07749	7.73659	7.60951	7.31138	8.73885	7.00442	8.11034	8.48552	8.92849	7.13771	8.80145	8.56471	-3.12736	8.73835
FMO2	8.25251	8.76642	5.12415	4.96718	9.48745	9.053	8.94856	7.18498	7.42338	6.86165	9.14441	4.83599	5.67371	5.09009	8.29646	4.98738	4.70553	6.83922	3.91689	4.63362	4.27134	7.2076	4.68021	6.8985	4.56155	2.27541	4.84134
FMO3	10.373	11.6304	9.58879	9.10695	11.8797	10.5564	11.0375	10.9731	11.1422	9.41665	11.4936	4.00589	3.64838	3.49755	5.86876	3.19916	3.06523	5.17056	3.0031	3.97528	3.56319	4.72057	3.20469	5.22729	3.49298	6.67992	102.531
FN1	9.10476	10.3666	10.5109	10.7515	10.0288	10.8153	9.06311	10.6175	9.1538	8.85738	8.88446	7.4526	8.0925	7.33194	7.52264	8.38649	8.12738	6.03142	7.91511	7.50482	6.62251	6.70207	8.31137	5.96945	5.96988	2.55074	5.85935
FNDC1	12.8873	12.9704	12.4082	12.2822	11.8635	10.5731	13.1545	7.9565	12.1325	13.4598	11.4506	3.86493	3.61854	3.66793	4.08924	4.985	4.03356	3.83593	4.90795	3.59154	3.52993	5.07641	4.80021	4.68422	3.45667	7.76868	218.074
FOXC1	11.7576	11.4968	10.7807	10.4307	11.7361	11.2473	11.4603	10.4193	11.6948	11.7953	11.5402	7.30399	6.75953	7.91863	7.25126	6.8467	6.92392	7.99405	6.87673	7.40345	7.84494	8.00464	6.78911	8.02399	7.86337	3.89078	14.8334
FOXC2	8.61761	7.8305	9.34137	9.5214	9.01257	8.80656	7.83491	9.66876	7.8163	7.88254	8.13018	6.14747	6.33729	6.88371	5.52094	7.28422	7.76576	5.13336	5.56979	5.79262	5.96433	5.06546	8.23102	5.0334	5.07015	2.45898	5.49829
FOXF1	4.00959	4.05382	3.62268	3.70002	4.34769	3.57115	4.35022	3.63418	4.52099	6.18885	3.61786	8.32698	9.7373	8.08986	8.89957	8.71629	9.44301	9.4927	9.46731	8.35806	8.19272	8.59568	9.34973	9.4236	8.29583	-4.7379	26.6839
FOXF2	6.32198	5.81178	6.18054	6.28784	5.9885	6.0164	5.96282	6.29429	7.87666	5.61843	7.2053	4.42255	3.95737	3.80109	4.03589	3.78925	4.11525	4.32016	4.53869	4.92504	4.5339	3.59455	4.35175	3.71493	3.95428	2.17729	4.52302
FOXL2	3.86655	3.697	3.22509	3.4324	2.79998	3.47831	3.28807	3.34174	3.6895	3.04374	2.94294	10.8495	9.7638	10.4944	11.1089	7.79057	8.70377	10.8046	7.47064	10.6791	10.5667	10.6983	8.51042	10.8302	11.19	-6.61555	98.0574
FUCA1	9.85133	9.5477	8.72087	8.87738	9.39639	9.824	9.61363	8.42661	9.38126	10.0614	9.49768	5.4533	6.73567	8.0564	7.91152	8.67805	8.18548	7.09254	8.12459	5.09574	5.84181	7.39818	8.19378	7.16724	6.72536	2.19169	4.5684
FZD1	8.35418	8.85602	8.8118	8.3493	9.11317	8.7611	9.01507	7.42505	8.11777	8.79003	8.38682	6.719	6.47459	6.14912	6.7565	5.88035	5.77491	5.58421	5.84729	6.77163	5.98315	6.01348	6.01064	5.58452	5.88161	2.44145	5.43187
GALNT1	12.3822	12.8436	12.6279	12.7012	12.5737	12.2045	12.7999	12.1679	12.6905	12.4735	11.9	9.49081	9.79672	9.69362	9.58846	10.4919	10.1761	9.76804	10.3497	9.57871	9.52112	10.251	10.1797	9.82623	10.1328	2.57024	5.93907
GALNT5	7.14734	6.98317	8.80209	9.06264	7.52619	8.88145	8.01131	7.57654	7.48037	7.90972	7.53801	6.33416	5.12945	5.1371	5.95199	6.31133	6.47608	6.10853	5.60859	5.83788	4.45035	5.82061	6.43197	6.36618	5.5702	2.07783	4.22171
GALNT6	4.92351	4.84104	5.08201	5.16565	5.09518	5.66494	4.92188	4.96506	4.71637	4.92422	4.69612	7.62769	7.18228	8.11056	7.30948	7.59203	7.96165	7.7705	6.12282	7.59303	8.05597	7.58784	8.1788	7.85026	7.83694	-2.6275	6.17953
GALNTL2	9.42741	10.6537	6.857	6.44778	10.4564	10.275	10.098	6.57163	9.94182	8.34942	9.42272	6.04036	5.88466	5.91505	5.97284	4.59476	5.43876	6.27418	7.20633	6.31657	5.87765	5.68536	5.22477	6.20796	5.15169	3.11241	8.64828
GAP43	6.82957	5.06416	6.19525	6.35498	6.32431	7.36849	7.75142	3.85004	7.91826	6.41159	7.33231	3.48123	3.44601	3.0426	2.97426	3.73349	6.7694	2.85707	4.05894	3.17357	2.90149	2.84749	7.07746	3.73871	3.26733	2.67887	6.40353
GATA2	4.89418	5.61339	5.4163	6.05661	5.8721	4.80307	5.61339	5.93196	5.76585	5.59878	5.20824	9.02785	8.53717	9.29137	9.4663	7.74221	8.07602	9.21997	7.64769	9.0688	9.32186	9.09827	8.29541	9.19084	9.54561	-3.29863	9.83981
GFRA1	11.1517	7.42045	6.94874	6.73396	7.85545	9.39187	8.48696	6.7187	8.56802	10.5032	8.71148	6.75522	6.89957	6.918	5.11917	7.55119	5.91063	5.53196	5.10693	6.58412	6.90943	5.27816	6.24443	5.48898	6.08737	2.23786	4.71697
GHR	9.23215	7.91031	7.095	7.23658	8.50833	8.17661	8.45812	7.56797	9.1051	8.97085	9.66299	4.10935	4.86234	4.28919	6.52881	5.72194	5.69405	5.27616	6.48928	4.17648	3.58741	6.49452	5.33112	4.92755	6.17974	3.09473	8.54294
GK	4.91904	3.82582	4.53053	4.65037	3.7419	4.37131	4.60128	4.49925	4.40946	5.30143	4.58246	6.31954	5.54264	6.75043	5.48292	6.14367	6.64693	8.35517	6.83139	6.49046	6.91289	7.26519	6.58851	8.50297	6.40609	-2.23745	4.71562
GMDS	10.2451	8.92723	8.55072	8.44559	9.59591	9.50922	9.70857	9.29126	10.3661	10.2669	10.6931	6.90992	6.8396	7.19317	6.69685	7.184	7.10044	7.19714	6.84896	6.82856	7.16884	7.24652	7.26145	6.90679	7.28248	2.5525	5.86649
GNAL	7.00525	5.6228	3.33306	3.55454	3.83337	3.37416	6.88619	4.38884	6.56691	8.33991	6.84756	2.91367	2.96573	3.35162	3.07594	2.97946	3.14206	3.70149	3.04446	3.29321	2.7832	3.38183	3.00749	3.67602	2.88448	2.27487	4.83953
GNG11	9.55993	9.02988	9.74455	9.84902	9.17797	9.07022	9.49676	9.83253	9.83998	9.781	9.90052	11.5124	11.1502	11.1992	11.7001	11.8004	12.1616	13.1064	11.3816	11.4721	11.0888	12.7249	12.2575	13.0722	12.5399	-2.36941	5.16728
GNG4	4.28049	4.77921	4.33849	5.10513	4.77921	5.04691	3.91426	4.75323	4.09583	4.50769	3.79862	6.78414	6.34244	6.73805	7.18701	6.22311	6.53947	7.73048	6.272	7.0097	6.77338	7.43532	6.92987	7.94515	8.1428	-2.51295	5.70788
GPC4	9.54707	7.94569	8.39606	8.12471	8.81981	8.80837	9.18869	8.62647	8.21012	9.27904	9.29325	5.25565	6.19224	5.84062	7.34338	6.45405	6.39169	5.32192	7.06054	5.57625	5.2283	7.22956	6.33749	5.47979	5.68664	2.64916	6.27303
GPM6B	8.23169	7.49499	4.76403	3.63921	6.07379	9.50244	6.91747	8.54589	5.58045	7.60684	8.47548	3.34496	3.11963	3.38436	4.28771	3.15671	3.27767	3.39166	3.11419	3.41527	3.0658	3.2874	3.29912	2.90401	3.5049	3.65951	12.6364
GPR126	2.80597	2.91237	2.95233	3.06103	2.72785	3.77605	2.66206	3.06802	3.22004	2.59375	3.09807	9.58649	10.0718	9.63267	9.43411	9.45343	8.7082	8.83475	8.51689	9.54236	9.63542	8.86489	8.72388	8.93797	9.61899	-6.26555	76.9339
GPR37	4.60344	2.95582	2.79998	3.17554	2.77678	3.37434	3.81807	3.55114	3.46493	4.33322	3.99504	7.9175	7.16341	7.69594	7.54235	7.13292	6.96012	8.80443	4.30383	7.4767	7.68652	9.11379	7.1011	8.85405	8.46537	-4.05534	16.6257
GPR88	7.88589	4.76889	3.07236	3.01874	5.5414	6.8764	6.21467	2.72866	2.96783	8.31421	7.59344	2.81051	2.73927	2.80922	2.59719	2.53936	2.76099	2.61838	3.0426	3.11754	2.9513	2.78063	2.84375	2.66506	2.59672	2.58544	6.00197
GPRC5A	8.2099	9.51585	7.62485	9.46783	8.69645	7.07566	8.07322	7.5757	9.60226	7.28033	7.99062	11.2334	11.0663	11.9001	10.6823	10.1407	10.0342	10.0693	9.40684	11.3049	11.8801	10.254	10.1457	9.95522	10.6456	-2.3398	5.06232
GPRC5B	5.06459	4.1558	3.96849	3.74275	3.7999	4.14706	4.07206	4.05722	5.48749	4.53128	6.30224	8.18715	8.23672	6.29351	8.29881	9.35641	8.65691	8.72797	6.94408	7.88308	5.17231	8.44341	8.6445	8.6645	8.10235	-3.48782	11.2186
GREM1	7.73331	8.28272	11.1099	12.2227	9.07095	10.914	7.3056	8.53273	6.7278	6.46321	7.17803	12.7407	11.5594	12.6253	11.3882	11.7107	12.3311	13.0833	9.39353	12.6183	12.5429	13.0232	12.2818	13.169	12.8308	-3.55005	11.7131
GTSE1	3.79825	3.98917	7.38228	7.64323	3.77796	4.94482	4.13842	7.91696	3.40264	3.39849	3.84601	8.32187	6.72079	8.16178	5.83501	5.33646	6.9966	6.97659	4.69351	8.72642	8.06032	6.48925	7.71031	7.03807	8.5896	-2.18758	4.5554
GULP1	8.18027	5.41955	6.85878	7.8479	6.18939	8.02758	6.31819	7.55767	9.34982	7.47702	8.68633	9.70617	9.28094	9.5013	10.0857	9.27181	9.30838	10.4098	10.1578	9.47889	9.69373	10.4403	9.25856	10.5562	10.1684	-2.36183	5.14023
HAS1	6.39285	9.28585	11.0867	10.3824	9.55079	5.86702	8.91953	8.20157	5.8493	8.74257	7.28122	5.58862	5.16599	5.04953	4.79482	4.6553	4.98733	5.0311	5.757	5.27788	4.93092	4.37772	5.2559	5.27543	5.185	3.22844	9.37253
HAS2	8.91121	7.39439	11.06	11.4354	8.45101	9.31212	8.78982	8.42375	6.82024	8.76846	7.67847	7.67325	7.83824	8.79599	5.08989	4.0738	6.36404	3.61865	4.5957	8.39657	8.99979	3.62034	6.92439	3.79471	7.10292	2.61595	6.13026
HDAC9	4.84254	4.18179	5.08377	5.16186	4.28605	4.97858	4.28323	5.56373	4.83024	4.51136	5.46933	6.7188	5.02917	6.26158	5.54497	8.52705	7.32435	7.70075	5.03063	6.43708	6.6168	7.97091	7.47664	8.58497	8.1098	-2.11671	4.33705
HEPH	10.8087	10.435	9.88921	9.75344	10.7226	10.2059	10.86	9.09663	10.4103	11.1757	10.0286	6.87297	6.67091	5.28138	7.59126	6.27598	5.97089	7.21165	5.74125	6.33616	5.47188	8.21758	5.69613	7.15764	7.61785	3.72828	13.2533
HLA-DMA	8.93117	7.09332	6.65083	6.91674	7.98198	9.11073	8.43759	6.88624	7.36253	9.20805	8.01836	4.48295	5.83823	5.39988	5.62982	7.09789	6.18818	5.79426	6.33169	4.99528	4.48236	6.33221	6.00567	5.48208	4.54551	2.25779	4.78258
HLA-DPA1	10.6658	7.42765	8.17091	7.37096	9.36509	9.97633	10.0742	7.62896	9.8655	11.2542	10.2287	6.99327	6.72248	6.86585	6.50893	9.2011	6.74281	8.37138	5.34108	7.1009	4.82959	9.56368	6.74178	8.42834	7.46157	2.0701	4.19917
HLA-DRA	9.34789	5.79623	5.32699	5.08045	6.74354	9.08221	8.48349	4.77494	6.35364	10.504	7.3751	4.30756	4.6894	7.12974	5.19766	4.14431	4.27952	4.24285	4.02478	4.29385	4.98937	4.08037	4.34062	4.51397	4.29711	2.5605	5.89911
HLA-DRB1	9.7332	8.06994	7.97872	8.2062	6.9771	9.74655	7.64761	6.59915	7.54851	10.0293	9.4252	6.18064	6.00839	6.94218	6.33013	5.97436	6.12954	6.39613	5.75771	6.30467	6.19085	6.52905	6.04836	6.37033	6.24511	2.11675	4.33715
HLA-DRB1 /// HLA-DRB3 /// HLA-DRB4	10.1434	7.54621	7.60076	7.84914	6.47617	9.45329	7.25081	5.14498	6.97706	9.71701	8.95599	4.90871	4.86542	6.13715	5.32436	4.12277	4.9357	4.92071	3.98664	5.01336	4.28482	4.59477	4.71888	4.52933	4.61668	3.13672	8.79523
HLA-DRB1 /// HLA-DRB4	9.34961	8.53928	8.13028	8.37057	7.75112	9.56965	7.63083	7.38062	7.78145	10.6981	9.01343	6.82165	6.72536	7.20426	6.99923	6.25246	6.25129	6.4983	6.39937	6.78212	6.41367	5.69333	6.00567	5.65758	5.8232	2.17017	4.50077
HLA-DRB1 /// HLA-DRB4 /// HLA-DRB5	10.7959	8.71729	8.42095	8.70712	7.82688	10.4138	8.66253	6.53329	8.07493	11.0333	9.99897	5.78444	5.74765	6.90629	6.20237	5.04152	5.341	5.44468	5.8047	5.91258	5.70741	4.81876	5.36341	5.48068	5.10882	3.39793	10.541
HMCN1	7.62089	5.4742	7.02605	7.16454	5.56962	7.70752	7.12904	5.15947	7.60202	7.14531	7.92824	3.137	4.29164	3.22929	2.80597	8.08305	7.66689	2.91162	8.40425	2.9351	3.06071	3.32782	7.53682	3.29626	3.57182	2.27621	4.84403
HMMR	3.35943	3.81788	7.56219	7.57156	3.63092	4.69467	3.63237	8.16087	3.43637	3.3321	3.45436	7.98963	7.35112	9.09511	5.93321	5.17576	7.15637	7.04106	4.7938	8.53694	9.5464	6.72492	7.51773	7.28082	8.71179	-2.56015	5.89768
HOTAIR	7.16146	7.08928	4.46211	6.00716	5.75627	5.03895	5.75218	6.31057	7.20624	6.923	6.4352	3.92021	3.99118	4.41118	5.34534	3.54582	2.88544	4.39487	3.52961	3.50867	4.32197	3.65684	2.52807	4.38225	4.4095	2.27827	4.85096
HOXB7	5.60526	5.03275	5.47506	5.08351	7.01281	7.86837	5.20509	5.62766	5.54444	5.30843	6.39227	7.31987	8.33618	7.75375	7.53572	8.58896	8.364	7.9393	8.00537	6.94719	7.8687	7.88559	8.34508	7.84952	7.6003	-2.04906	4.13837
HOXC10	9.17583	9.97284	9.63146	9.80379	9.73933	9.79733	9.43483	9.26446	9.56354	9.19382	9.124	6.96799	6.58814	6.04957	6.43055	5.82644	4.22568	5.75521	6.67929	6.83257	5.53978	4.85472	3.86964	5.6391	5.97043	3.71621	13.1429
HOXD10	3.72336	3.80717	3.49139	3.46719	4.82014	3.20807	3.41168	3.6862	4.28869	4.08238	4.97459	8.56858	8.13252	8.29778	9.16172	7.97867	7.45255	9.12393	7.22356	8.8081	8.4453	9.50377	7.37052	9.17345	9.42196	-4.57036	23.7582
HOXD11	4.12144	4.99276	3.82671	4.56239	4.44601	4.57872	4.40924	4.60816	4.24041	4.40678	4.81244	8.33401	8.00074	8.95946	8.69937	7.38967	6.97681	8.53053	6.74059	8.40961	8.99378	8.7671	6.82434	8.61141	8.7141	-3.68439	12.8562
HSD17B1	5.35964	5.07374	5.15497	5.46042	4.89398	5.0562	5.2368	5.76034	5.47315	5.16175	5.52646	7.07266	6.87114	6.90737	5.89791	7.05204	8.82263	7.63548	8.20522	7.10585	6.80092	7.0815	8.65468	7.16645	7.66161	-2.06549	4.18577
HSD17B2	3.47594	3.85774	2.86708	3.22525	3.55269	3.26571	3.07118	3.46291	3.16752	3.16024	3.53387	6.22376	8.34829	7.95058	7.36643	5.34401	6.18996	4.76593	9.87917	6.36083	7.72461	5.78424	5.7907	4.67158	5.35588	-3.22308	9.33777
HSPA2	5.66043	6.61087	7.65209	7.30076	6.14139	7.25498	6.03248	6.63976	5.77601	4.43605	5.44301	10.6302	11.4868	9.30499	10.1267	11.3263	10.52	11.4939	10.9526	10.2934	8.42228	11.6496	10.3811	11.4324	10.596	-4.34747	20.3572
HSPB2	8.44468	8.06447	7.57267	7.48347	8.95632	8.78824	8.2611	8.61521	8.53314	7.979	8.57609	5.36358	6.20873	6.40976	6.93748	6.14556	6.12788	6.61908	5.86324	5.34551	6.37701	6.74808	5.57048	6.63707	5.4467	2.16909	4.49739
HSPB3	4.4637	4.93038	4.80971	4.17433	4.51728	4.58456	4.34872	5.14018	4.13399	4.69827	3.91804	6.09893	5.86225	4.78776	5.95337	6.45091	7.47002	8.07916	5.24333	6.29957	5.33659	7.93087	6.94222	7.85389	7.70451	-2.05246	4.14813
HSPB8	6.39183	5.79203	5.98317	6.12771	5.75997	6.33648	6.4694	6.44248	6.61564	5.82462	7.15324	9.08128	9.22415	8.53102	8.67989	9.54718	9.44692	9.45412	9.13077	8.82028	8.15584	9.99046	9.19153	9.41449	8.93898	-2.85145	7.21727
HTR2B	8.2885	5.24342	3.03473	3.37444	5.76241	6.02785	4.6033	6.01683	8.08719	5.89917	8.86879	11.5247	10.8472	11.7352	12.3129	10.0937	10.4529	12.6949	9.12428	11.2009	11.9929	12.5539	10.2985	12.688	12.0439	-5.46955	44.3096
HTRA1	13.076	13.5574	12.3107	12.5108	13.2029	12.9492	13.0093	12.4994	12.955	13.0285	12.8034	10.1932	9.93132	10.7176	11.8028	10.6861	10.3533	9.63574	11.4425	10.3452	10.1154	11.1776	10.2594	9.6569	10.317	2.42637	5.37541
IBSP	8.87236	7.30719	6.6272	4.24634	8.41029	11.4485	6.8596	4.45945	2.5089	9.86282	6.61669	2.69896	2.5788	2.684	2.62038	2.40337	2.86387	2.53108	2.48466	2.4973	2.35042	2.61673	2.58419	2.61917	2.59433	4.43942	21.697
ICAM1	7.1837	7.54481	4.84127	5.02083	7.0715	6.57436	6.33895	6.79353	4.92125	7.61627	6.26096	8.09472	9.18922	9.81612	7.8451	10.2522	9.05438	9.0255	8.04424	7.64497	8.63674	9.00308	8.98343	8.8986	8.21577	-2.38572	5.22604
ICAM2	8.43289	9.08154	7.79018	7.39709	8.75634	6.9765	8.3782	9.03969	10.1142	8.40653	7.73983	5.54315	7.0231	5.72092	5.83204	6.42703	6.7078	5.84026	7.39231	5.87766	5.62434	6.21787	6.83316	6.10301	6.30649	2.12754	4.36972
ID4	9.92748	9.38984	8.55454	8.63173	9.00843	8.72262	9.7529	7.61453	9.77295	9.37664	10.1854	4.52452	5.50003	5.19232	5.05702	6.40585	5.94415	4.56773	7.08962	4.8132	6.0329	5.47648	5.8558	4.67741	4.64972	3.76276	13.5739
IFI44	9.65608	7.20704	7.5984	7.22673	8.33704	7.72146	8.61872	7.38035	8.92254	9.47666	9.03279	4.63148	4.86542	5.59315	5.7942	7.11657	7.69727	6.4444	6.14665	4.51506	3.7885	6.67092	7.62435	6.61031	6.64748	2.27848	4.85167
IFI44L	10.0778	6.63882	7.99362	7.00543	7.99684	7.26733	8.82741	7.3887	8.22112	9.89728	8.50825	3.93211	4.30462	5.48584	5.82226	5.70077	5.53358	4.63513	5.90864	3.86166	3.55792	5.19458	5.15976	4.37237	4.61258	3.3027	9.86762
IFIT2	8.26019	5.44943	5.12875	5.13517	6.56145	6.62895	6.11804	6.29094	8.24511	7.37931	8.55195	8.69405	8.55195	11.2565	8.51038	8.80146	8.96817	10.1158	7.13667	8.84816	12.0417	9.94306	9.21832	10.159	10.0224	-2.7432	6.69555
IFIT3	8.90071	6.30047	5.90613	6.04309	7.65934	8.04997	6.56074	7.90559	8.61943	7.77249	9.43716	10.0131	8.97032	10.8737	9.68656	9.79392	10.1473	10.6337	8.69502	10.2169	11.0552	10.6376	10.1973	10.6848	10.7233	-2.60678	6.09144
IGF1	9.34809	9.61164	7.67978	5.98146	7.58744	7.31365	10.5844	4.23201	9.19334	10.3165	9.18424	4.22255	4.39184	4.3181	4.54974	4.20496	4.18496	4.17088	4.72735	4.14385	4.30955	4.11585	3.98316	4.22694	4.07261	4.01695	16.189
IGF2 /// INS-IGF2	9.36069	12.5326	11.475	10.9322	12.0809	12.1578	12.2803	10.2331	9.58523	8.25123	8.90179	9.59336	10.1943	10.0526	10.822	5.54866	6.03554	6.67122	5.83077	9.6812	9.96643	7.3365	5.41042	6.82129	6.80513	2.79616	6.94588
IGF2BP3	4.86125	3.63951	4.61704	5.30091	4.37259	4.83712	4.02342	4.20628	4.49416	4.23682	4.81638	6.29079	9.32996	8.21181	6.11655	10.0568	9.83024	7.29132	9.53149	5.58934	7.68232	8.3156	9.80099	7.3151	7.58477	-3.57624	11.9277
IGFBP2	10.9256	13.033	11.9716	11.7372	12.2008	11.6084	12.6878	12.3616	8.93994	9.93868	10.0273	8.57051	10.0241	9.90641	9.82822	8.43303	7.53039	9.37346	8.10083	8.94184	9.54647	10.2173	7.45718	9.19084	8.53899	2.42721	5.37853
IGFBP4	11.8891	13.8464	13.7364	13.5971	14.0016	13.7039	13.9046	13.297	11.5107	11.9264	11.4291	12.492	12.8911	12.7442	12.9847	8.967	9.20742	9.54875	10.4338	12.7049	12.7094	9.81819	8.82387	9.44496	9.05397	2.14107	4.41089
IL1B	4.4396	4.34018	4.26978	4.23835	4.11862	4.49596	4.40484	4.26702	4.09412	4.10147	4.19481	5.71035	7.53071	6.32949	5.06402	8.81985	9.30283	4.41342	8.22918	5.36912	4.52578	4.4167	9.29751	4.42003	4.46359	-2.00852	4.02368
IL26	8.77706	7.87628	5.67841	5.43088	8.16436	7.56929	8.78935	7.24219	9.69365	9.16437	9.46554	2.45499	2.82215	2.6565	2.50028	2.45056	2.50272	2.47594	2.76569	2.64452	2.89108	2.24665	2.724	2.39175	2.5761	5.40771	42.4505
IL32	5.38868	6.15372	4.65744	4.62759	5.40784	4.39001	5.2964	6.45897	5.12196	4.94567	5.16042	8.75988	7.01136	8.14852	7.70634	7.49994	6.79145	7.75122	5.01627	8.36747	7.31008	7.18644	6.72882	7.63017	7.18498	-2.12663	4.36695
IL33	2.71282	2.89875	2.44863	2.86257	2.3303	2.50635	2.73058	2.92932	3.46438	3.09084	4.40254	3.38221	4.07024	2.84842	4.63489	7.78976	7.70686	5.32683	7.69294	3.31121	2.82335	6.98342	7.92245	5.53644	4.79002	-2.40084	5.28112
IL7	9.34939	8.26832	4.49267	4.2452	8.58419	8.93759	8.77231	6.23897	8.83452	10.2203	8.76768	2.86809	3.47326	4.25783	3.202	5.22158	3.40316	5.12259	6.16405	2.91243	4.12277	4.72561	3.5187	4.9529	5.27587	3.65277	12.5774
IL8	9.80037	8.92498	4.9228	4.66224	4.84766	4.43272	6.26243	4.97982	4.59425	10.7997	8.96411	8.91194	7.52491	10.7602	9.82387	10.4846	9.40208	8.34553	8.93516	8.82223	5.96903	7.96891	9.73151	8.43281	7.85413	-2.12962	4.37601
INPP4B	5.8493	3.09589	4.46447	5.53111	4.09748	4.42037	3.69976	5.88607	5.57497	5.24234	4.75249	7.2231	4.97673	7.26914	6.8243	5.91651	6.63239	7.61524	4.26402	7.09664	7.96276	7.74913	6.85768	7.90407	8.50819	-2.13117	4.38071
IQGAP2	3.33417	3.75614	3.8721	3.53028	3.72169	3.54707	3.33378	4.00231	3.10776	3.3838	3.54707	4.56977	8.3028	4.66883	5.76831	8.99252	8.04222	5.6308	11.0548	4.45278	4.10098	6.24411	7.85363	5.95735	5.36855	-2.9427	7.68849
IRX1	6.29237	4.78109	4.86124	5.59759	4.53952	4.64513	5.8331	4.51596	7.02693	7.57601	7.34334	3.49548	3.61582	3.27751	3.47194	3.4162	3.70806	3.54018	3.39408	4.03478	3.36745	3.39632	3.51085	4.06205	3.61786	2.16349	4.47998
IRX3	12.4666	11.4993	11.9661	12.1747	11.6631	11.8482	11.9309	11.457	11.8117	12.6991	11.7454	6.56294	7.93185	6.44594	5.80666	9.16876	8.958	5.6965	9.52783	6.36057	5.30428	6.08443	8.95279	6.22058	6.14628	4.84953	28.8306
IRX5	9.50866	8.59741	9.10357	8.98378	8.78518	8.36702	8.6308	7.77202	8.83807	9.52292	8.61072	3.80125	3.92937	3.87234	4.06782	6.44264	4.91717	3.71438	5.64766	4.01057	3.53377	3.49454	5.22928	3.33356	3.72794	4.52687	23.0527
ISM1	9.21794	5.71797	5.46278	5.81037	7.49455	8.96443	6.66927	7.07232	9.69966	9.78645	9.21531	3.70346	3.57763	3.89906	4.06611	3.18971	2.71317	3.20045	3.11434	3.83765	3.98374	3.02239	2.96939	3.07601	3.99508	4.28392	19.48
ITGA10	7.9288	5.84611	8.08345	7.6458	6.91444	9.53446	6.35917	9.33403	5.80439	6.84391	7.8418	5.69327	5.31391	5.24405	5.03039	5.40083	5.31391	5.22875	4.79014	5.37743	5.5022	5.15583	5.70067	5.07917	5.28273	2.17313	4.51002
ITGA11	8.98167	12.0409	12.6715	12.3472	10.7195	10.7934	11.5002	10.3072	9.61882	8.56517	8.92492	7.34158	8.58438	8.42245	8.88777	8.46171	8.97573	6.87825	10.5712	6.92828	7.22324	8.08228	8.96436	7.04992	8.07581	2.41345	5.32745
ITGA4	4.02679	4.64377	5.67388	6.05949	4.5126	5.60619	4.61786	6.7642	4.10197	3.65137	4.86543	9.7796	8.46988	8.98712	8.9074	7.79934	7.40225	8.84662	6.51692	9.73175	9.07436	9.28784	7.27426	8.91917	9.22007	-3.63021	12.3823
ITGA6	4.17414	4.47895	4.98192	6.07099	4.20859	4.48356	5.05993	5.70312	6.44738	4.05363	4.39343	9.92834	9.37089	10.2011	8.69839	7.61038	8.17265	9.61622	7.18617	9.89125	11.1211	9.42279	8.27834	9.64108	9.54116	-4.27728	19.3905
ITGA7	6.96586	9.75402	10.1137	10.2966	9.98637	8.79779	9.01398	9.02094	6.52136	6.3721	6.6595	6.55847	5.80437	6.16166	6.13843	5.21956	5.0267	5.30726	5.27574	6.64434	6.62126	5.02276	5.3671	5.56071	5.46498	2.77353	6.83781
ITGA8	5.45011	10.423	7.15041	6.49441	7.90157	8.65796	8.82367	4.54834	7.38842	4.64217	7.93483	3.78752	3.81059	3.95976	3.97191	3.93806	3.96039	4.39228	4.16977	3.76225	4.08669	4.86792	4.05242	4.23786	3.87618	3.15713	8.92053
ITGA2	5.9073	6.54413	6.19427	6.96513	6.24506	6.5621	6.3754	5.79699	6.72769	5.72472	5.84175	7.68949	7.54768	8.7159	7.5236	7.14651	8.22602	6.82638	7.24974	7.89955	8.41911	6.74536	8.25572	7.0272	7.34697	-1.35343	2.55518
ITGBL1	10.694	10.9713	10.3154	10.5667	10.5474	10.453	10.4724	10.3964	11.384	9.04345	10.8035	6.92248	7.48963	6.12235	6.65975	7.32099	8.18687	7.38142	8.53498	6.77894	5.99289	7.75122	8.25689	7.50767	7.64854	3.1881	9.11411
ITIH5	7.20459	8.82845	5.93243	4.92583	7.02047	5.67092	8.79025	6.46677	9.21104	6.11997	6.66611	4.15243	4.21475	4.22713	4.38024	4.33767	4.00793	3.94875	4.0888	4.58847	4.37611	4.83125	3.94535	4.17637	4.18094	2.73829	6.67281
KALRN	9.13809	8.2872	6.80071	6.28944	8.27115	7.2488	9.12245	5.87142	7.48293	9.6332	7.54964	5.21043	5.34639	5.51594	6.55739	5.61643	5.49067	5.27822	5.71891	4.77431	5.86149	6.19005	4.93972	5.58653	5.51631	2.2474	4.74827
KCND3	8.9536	7.37578	5.50502	5.97083	6.54369	6.50594	7.58219	6.33278	8.86155	8.34916	8.47891	5.09514	4.91057	5.03066	4.68726	5.89688	5.22239	5.18203	5.73917	4.74676	5.26501	5.86772	5.20942	5.01347	4.76019	2.12688	4.36771
KCNE4	7.63727	9.81257	8.29825	8.6235	8.41778	7.92657	8.93479	7.27091	8.02232	8.91422	7.49945	6.24789	7.09672	5.71714	5.90351	6.67488	6.19996	5.18301	7.96232	6.62315	5.40999	5.00746	6.53994	5.22758	5.32347	2.22545	4.67658
KCNJ15	7.08446	6.01036	5.93783	6.08803	6.91801	7.57117	6.9361	6.13282	5.8231	7.96175	6.41183	4.08021	3.46851	4.13028	3.72273	4.03477	3.82167	3.63597	4.52252	4.84372	4.10273	3.346	3.92896	3.71849	4.18978	2.65744	6.30914
KCNK15	5.73371	6.75117	4.31281	3.77247	7.17449	6.47335	7.41497	4.87419	7.71726	4.48961	4.92255	2.77074	3.37897	3.158	3.43192	3.25186	2.90343	3.07577	3.91299	3.12552	3.4719	2.93169	2.96385	2.97381	2.59484	2.64619	6.26014
KCNMB1	5.1724	8.53672	8.2283	8.21263	5.9885	5.7052	7.28921	7.04671	3.9715	4.14797	4.83974	4.19629	4.55086	4.69327	4.68037	3.96263	4.17584	4.04419	3.90088	4.32575	5.0443	3.84879	3.78141	4.29003	4.0001	2.03573	4.1003
KCTD12	12.6261	10.4006	10.5181	10.5914	10.4697	10.5945	10.8746	9.38687	11.4751	12.2783	12.6867	7.32924	9.12028	6.86743	7.38537	9.43308	10.1501	7.99457	9.84428	7.25423	5.74507	8.57784	10.1284	8.0578	8.28686	2.78382	6.88672
KDR	3.57974	3.82003	4.15471	3.9716	3.99575	4.03077	3.9521	3.81033	3.86327	3.47416	3.61986	3.93707	5.85748	6.27596	5.73972	8.4736	6.89471	6.20968	7.49238	4.20646	6.21364	4.37407	6.89471	6.13385	4.59018	-2.1066	4.30675
KIAA0101	5.39536	6.91952	10.4235	10.6823	6.1305	9.2466	8.04284	11.4492	4.54998	5.18449	5.42494	11.4492	10.6717	11.1641	10.1615	9.15055	10.9865	11.2787	9.04337	11.8454	10.8868	10.5589	11.2262	11.3911	11.9497	-3.25398	9.53995
KIAA1211	2.85924	2.71442	2.62308	2.51647	2.85316	2.8723	2.61277	2.7454	2.69718	2.80141	3.17564	3.8902	4.77663	5.29415	6.61334	5.93393	4.94848	6.81782	4.95351	3.49788	4.83072	7.59004	4.74953	6.67422	6.50886	-2.73557	6.66021
KIAA1217	10.092	9.5291	8.15406	8.32144	9.42893	9.41455	9.93591	8.71225	9.1028	10.5761	8.85158	5.09808	6.3998	4.13768	5.11911	8.31843	8.24198	5.14311	9.46475	4.55111	3.49535	6.63597	8.1098	5.57591	5.46627	3.158	8.92591
KIAA1377	8.36409	7.20895	5.75403	5.61254	6.99995	7.62948	7.53986	5.89833	8.43945	7.93465	8.30362	4.62746	5.07519	4.0516	6.05758	4.61575	4.89289	5.34488	5.29062	4.59679	4.49737	5.96731	4.73206	5.25674	5.11315	2.23556	4.70945
KIAA1644	9.47899	10.0177	10.1322	9.33438	10.1677	9.98083	10.5209	8.85126	9.36076	10.3518	9.36796	5.38647	6.20754	5.20747	5.30432	7.0867	6.32239	6.58589	5.90305	5.5155	4.68769	6.86293	6.33336	6.57994	5.97869	3.78131	13.7495
KIF14	2.85699	3.18058	6.30696	6.59949	2.9615	3.56423	2.72983	6.89761	2.53938	3.05782	2.72845	7.23075	5.77431	7.74797	4.89005	3.65911	5.75962	5.80325	3.34773	7.63571	8.05349	5.39978	6.12968	5.65894	7.59372	-2.10133	4.29105
KIF20A	3.4345	3.6939	8.60217	8.73854	4.15592	5.27307	3.63547	9.30397	3.09246	2.80078	3.21313	9.68271	7.91085	9.24073	7.28567	6.46042	8.55277	8.65383	5.56616	10.0647	8.95334	8.22892	8.96384	8.81832	10.1971	-3.38415	10.4407
KIF23	4.01735	4.34974	7.37008	7.57232	3.49111	4.43529	4.30477	7.5192	4.51043	4.104	4.53564	8.16457	6.60009	8.40505	6.45831	6.02074	7.37771	7.36363	5.39552	8.67763	8.52101	7.09892	7.93459	7.66085	9.23095	-2.38355	5.21818
KLF5	4.55182	5.13523	4.71518	5.34187	4.43389	5.47199	4.52109	6.11716	5.44488	3.95982	4.56513	8.42339	7.76404	8.23638	7.73028	6.2046	6.67476	7.35031	6.995	8.12934	8.18635	7.30551	6.77703	7.44899	7.79946	-2.56927	5.93507
KLHL13	8.4771	7.35797	9.21276	8.73861	6.94871	7.01449	8.64419	6.11422	8.77037	8.80277	8.15745	4.97097	4.12594	4.02577	6.50212	4.60934	3.87004	6.69727	4.22493	4.43409	3.6007	6.81469	4.23228	6.56253	6.15195	2.96294	7.79709
KRT18	6.37775	10.2943	8.9727	9.57254	10.5759	8.99666	7.80624	8.69582	10.681	5.88092	6.84476	12.4736	13.4243	13.2759	11.9696	13.0345	12.7	10.2323	12.6296	12.6196	13.0091	11.2126	12.4926	10.1559	11.5022	-3.58616	12.0099
KRT19	4.70321	4.07578	7.7097	8.80649	6.7828	7.25317	4.24466	4.40081	6.26591	3.95257	5.37845	10.1299	10.8691	11.6794	10.467	11.2429	11.2169	9.78614	9.33801	10.4471	12.0155	9.96311	10.9179	9.70455	10.1624	-4.78772	27.6216
KRT34	3.97697	4.93903	8.43727	8.92279	5.65449	4.91236	4.8635	6.30913	4.52162	3.93524	3.80916	9.04606	6.21124	12.9331	7.28477	5.61553	6.98703	7.50063	5.63437	9.35562	13.1733	7.183	7.42568	7.42484	8.93204	-2.71323	6.55788
KRT8	6.08658	6.34032	6.65421	6.93931	6.81642	7.03467	6.2515	6.83156	6.66952	5.77968	5.99074	8.2715	10.6221	9.23939	7.98126	11.1723	10.9852	7.05281	10.0227	7.46332	7.65924	7.16093	10.8387	6.94874	7.41134	-2.28313	4.86733
L1CAM	3.26534	3.63771	3.90225	3.37416	3.52362	3.72309	3.411	3.63226	3.29969	2.98326	3.57957	5.31122	6.74012	7.05027	5.89739	5.20023	6.69967	7.14384	5.73596	5.429	6.28595	7.47388	7.08723	7.36608	7.08351	-2.97987	7.88917
LAMA1	4.85657	4.46025	5.20124	5.15036	4.47495	4.95239	4.44484	5.4785	4.75849	5.48208	5.34221	6.73018	6.67532	7.59146	7.02394	9.5344	8.94565	10.0254	7.58667	6.48883	6.77349	9.99867	9.01383	10.0417	8.41036	-3.23904	9.44168
LBP	9.17307	7.55021	4.72397	4.33096	8.18019	7.47429	10.0262	4.62158	4.4968	12.5121	5.73816	4.44236	4.32966	4.30504	4.32423	4.13675	4.26113	4.0208	4.57016	4.42373	4.23588	4.22185	4.03793	4.09253	4.11811	2.9147	7.54071
LCP1	5.52646	5.60876	5.55078	5.62847	6.00953	5.4244	5.10882	5.80736	5.4267	5.10521	5.43531	7.86995	7.45625	8.20255	8.18219	8.08841	7.91157	9.23529	7.82066	7.54235	6.95146	8.94686	7.92252	9.2601	8.00093	-2.58738	6.01007
LEPR	10.073	11.4405	10.4215	9.46765	11.5802	11.1316	11.0829	11.0711	9.69576	9.79748	10.1722	5.53544	6.12746	5.83264	6.71914	5.3723	5.07255	5.68959	4.61142	5.30151	5.70309	5.58826	4.95696	5.7352	5.55311	4.9824	31.6119
LGR4	7.35628	9.39518	7.90617	7.90264	8.377	7.96805	8.97072	7.4707	8.2627	7.99835	7.86302	4.76916	6.13135	3.64878	4.91412	6.4584	6.39253	4.75628	7.44337	4.416	3.34773	6.22689	6.45121	5.2511	6.04452	2.68718	6.44052
LOC100130938	4.72313	4.6553	5.31201	5.76723	4.83225	4.53284	4.61009	5.69722	5.58653	4.28633	5.02377	6.75919	5.84106	7.6583	6.75931	5.79732	7.29582	8.14641	5.47783	7.32354	8.18978	7.18027	7.51023	8.15087	8.43748	-2.1781	4.52558
LOC100132735	2.80597	3.19494	3.7123	3.42475	3.36227	3.42897	3.31508	3.71228	3.23265	3.09986	3.12431	6.48434	7.17919	5.32003	4.62846	7.08717	6.04003	7.34346	6.59525	5.8592	4.88796	7.86822	5.71886	7.11706	6.59182	-3.02691	8.15062
LOC100192378	7.24615	6.1284	6.45165	6.47706	6.69065	6.95327	6.48361	7.26456	6.00366	7.11146	7.23197	3.98635	4.28045	4.25123	3.39807	5.05547	5.35583	4.1739	3.17091	3.96933	4.93031	4.3486	5.14386	4.26213	4.19823	2.40794	5.30716
LOC100287917	7.55395	7.68728	6.69184	6.81979	6.83358	6.76931	7.58606	6.01215	7.40876	7.07104	7.85115	3.55005	4.03144	3.41624	3.53081	4.04086	4.30132	3.542	4.86499	3.22387	4.09381	3.43747	3.59614	3.45446	3.2361	3.3797	10.4086
LOC100288092	8.95016	7.4269	8.23484	8.34289	8.12117	7.69812	8.65992	7.06175	7.84173	9.49337	8.83047	5.0276	4.08852	5.51914	5.15012	5.03236	4.87583	6.69065	4.37021	4.38083	6.10982	6.63998	4.78378	6.99748	6.12224	2.82847	7.1032
LOC100292909	7.6551	6.23289	4.22688	4.15964	6.69201	6.7773	7.00982	6.37763	8.43803	7.90807	7.89279	3.0737	3.08935	3.35154	3.0252	3.0029	3.33553	3.30012	3.24023	3.08311	2.92612	2.80553	2.94797	3.00135	2.97426	3.58738	12.0201
LOC152742	3.73478	3.02565	4.12477	5.58365	4.23548	4.13528	3.23401	6.88554	5.95229	3.79777	3.41971	7.61115	6.45939	7.0688	6.2701	5.12165	6.36655	5.64559	4.34585	7.62093	7.36231	7.01969	6.18781	5.50779	7.88368	-2.08688	4.24828
LOC285758	7.94724	6.16929	4.89174	4.75589	6.71915	5.48576	6.49772	5.88149	6.63639	8.33769	8.66979	3.3462	3.1049	3.01778	3.08405	2.81818	2.88544	3.09577	3.45373	3.3582	3.20762	2.69449	3.08478	3.41826	3.3462	3.40791	10.6141
LOC402778	6.83505	9.27744	9.06628	8.91797	8.28394	7.4335	9.16905	8.09026	7.14484	7.15231	5.48462	5.36264	5.86069	5.89584	6.36277	5.17183	5.29503	5.64557	5.55993	5.10001	5.76411	5.60481	5.34336	5.71708	5.32182	2.32411	5.00757
LOC404266	3.16896	2.4949	2.78205	2.71646	3.28512	2.69503	2.66249	2.64798	2.49506	2.9111	3.65463	5.18196	5.19029	4.86932	5.48899	5.19682	4.64022	6.83898	4.72372	4.78467	5.34308	7.16767	4.65572	6.8922	6.83402	-2.6928	6.46567
LOC644192	5.1724	4.46944	4.41267	4.27388	4.15892	4.82962	3.8783	4.58622	6.48608	4.30834	5.81158	7.6601	7.35807	7.25942	8.82117	6.1023	6.66017	7.78823	6.47165	7.54692	7.12504	8.43671	6.74057	7.6645	8.32477	-2.66319	6.33433
LOC653602	5.51743	3.64278	3.26957	3.52177	4.79265	4.90576	5.05961	3.86885	5.20081	5.4897	5.83218	2.45154	2.66644	2.95582	3.02298	2.35946	2.3882	2.55265	2.41439	2.18641	2.53225	2.44166	2.44445	2.7087	2.41439	2.10703	4.30803
LPHN2	9.87668	9.62034	9.55492	9.78866	9.63666	8.98504	9.8553	8.8271	9.82233	9.98141	10.3996	6.11643	5.64974	4.16536	6.89298	8.01759	8.05939	7.10018	7.40354	6.12187	4.46996	6.1451	8.14615	7.21438	5.88253	3.14049	8.81823
LRCH2	5.05961	4.0695	5.28155	6.18107	4.45061	6.20573	3.50102	3.68107	3.91955	5.14356	5.56249	7.27935	7.48818	6.7469	7.6086	8.20009	7.78789	8.23159	7.99419	6.98694	7.40311	8.4013	7.87957	8.31003	7.93599	-2.90916	7.5118
LRRC4C	8.55645	6.81663	5.11856	4.64306	7.72156	7.05528	7.45773	6.1451	6.99963	8.30694	8.51894	3.61407	4.04679	3.49304	3.21809	3.42947	3.75176	3.13096	3.23232	3.48498	4.22104	3.56416	3.79608	3.32855	3.2213	3.49286	11.2578
LRRN3	8.25719	4.47561	5.73704	6.75132	4.84308	5.42241	5.85944	7.90682	8.23435	7.99937	9.24526	4.53413	4.39981	4.05684	4.27937	6.47894	5.29339	4.46433	3.78446	3.99263	4.14429	3.95681	5.1293	4.20459	4.03774	2.31119	4.96292
LY75	7.45756	3.70346	3.28793	3.33517	7.27557	7.75337	3.65221	5.55954	5.9774	6.84514	6.75046	2.26488	2.55265	3.00729	2.53705	3.58984	2.68061	2.68498	3.09198	2.55288	2.63518	3.62027	2.58339	3.03091	3.26744	2.73556	6.66018
LYN	6.25012	5.87134	6.30193	6.20882	5.05001	5.46344	5.2783	6.26318	5.41458	5.99897	5.38182	6.85772	8.41927	7.31535	6.10482	9.3269	8.77769	8.32739	9.33033	6.7899	6.78177	8.29924	8.7121	8.22913	7.81013	-2.16327	4.4793
MAB21L1	7.58365	6.56569	6.84174	6.71935	6.20163	6.58514	6.76675	6.04003	6.72699	7.30667	7.41277	4.99212	3.81882	3.86885	3.71453	5.63663	5.08918	3.43273	5.02132	4.78379	3.29275	4.21907	4.93972	3.59712	4.48034	2.44642	5.45063
MAB21L2	8.22801	8.51728	8.58742	8.63023	7.92167	6.47717	8.39972	6.71317	6.13035	8.37946	8.39336	3.64629	2.92639	3.08555	3.20807	3.24979	3.80249	3.17537	3.25019	3.14316	3.20567	2.83223	3.68558	3.24859	3.15363	4.59446	24.1585
MAF	11.0552	9.01608	8.46909	7.65309	8.91005	9.76336	9.81394	8.48784	10.0295	10.453	11.1986	4.74864	7.33306	4.83461	6.52186	10.1261	8.76958	5.96817	9.189	4.44701	4.22604	6.52389	8.55523	5.92508	4.61718	2.9757	7.86636
MAFB	10.6477	9.58563	8.71462	8.18468	9.3508	10.1546	9.77835	7.95371	9.55781	10.7635	9.66396	5.26885	5.11496	5.42817	6.52351	6.30816	6.09148	6.84942	6.47496	5.05308	5.33037	6.66468	5.91198	6.73651	6.00548	3.50387	11.3441
MAMDC2	6.37043	6.1785	4.65068	5.18494	3.97195	6.25854	4.42534	4.51046	6.09555	3.88069	5.06886	7.38015	6.71884	8.61133	8.81843	7.73669	6.24537	7.04453	4.94532	7.1644	8.60973	8.92318	5.98266	7.03535	6.90792	-2.14948	4.43668
MAOB	8.49173	10.1182	7.38079	7.70812	8.81971	6.93755	9.73578	8.71929	8.86528	9.71912	7.38589	6.11986	5.95883	5.76206	6.31917	5.93007	5.15689	6.27374	6.2527	6.17248	5.97942	6.39412	4.98451	6.54525	6.32886	2.52196	5.74363
MAP3K5	7.70556	5.97076	5.77578	6.01101	6.53311	7.4246	5.98237	6.78062	7.16211	7.67081	7.95806	9.02409	9.05122	9.19724	9.78376	8.35724	8.80649	10.6094	8.4615	8.73377	9.23464	9.79649	8.83699	10.5236	9.75231	-2.48188	5.58627
MASP1	5.78784	6.1435	4.95493	5.29186	4.48403	4.31143	5.2521	4.98357	6.74034	6.33244	6.33573	10.1827	10.9278	7.57147	10.6451	8.15439	9.5824	11.1385	10.8227	9.67851	7.53951	9.72899	9.48626	11.0588	9.25569	-4.18735	18.2188
MBP	6.67027	5.90958	5.06602	5.2201	6.28553	6.621	5.62937	5.67782	8.16458	5.41619	7.78089	7.41645	9.04223	7.76431	7.26676	10.2265	9.74334	9.63235	8.36988	6.89987	7.42759	8.82609	9.70048	9.59385	7.07321	-2.27684	4.84615
MCTP1	3.68088	4.49861	3.52713	3.28466	3.63997	4.4259	5.00934	6.2003	4.88079	5.71334	4.24075	6.34753	5.6273	6.64274	6.38017	5.64766	7.26058	8.49488	5.29811	6.07609	6.17234	7.02792	7.24602	8.73673	8.06799	-2.32379	5.00645
MEGF6	6.56443	10.4978	10.1099	9.77333	8.77519	8.20972	8.55945	7.48322	7.61417	5.08126	6.18918	3.85165	4.60344	4.78792	4.36128	8.50675	6.4036	3.8355	4.63978	3.90057	3.63867	3.98568	6.17047	3.75221	3.72674	3.35195	10.2103
MEOX2	5.61097	2.66638	3.31749	4.99815	2.75494	6.71882	2.70633	5.96744	5.60159	3.33314	5.60599	2.33395	2.08927	2.46963	2.42566	2.24325	2.57786	2.30124	2.254	2.30211	2.34555	2.42168	2.35492	2.29895	2.52233	2.12722	4.36876
MFAP3L	5.56962	7.1116	6.51097	7.98375	4.85383	4.0675	5.91854	5.23923	5.73137	5.55185	5.63181	3.27536	3.13941	4.97739	3.25043	4.70778	4.03284	4.00999	3.71327	3.05039	4.70509	3.33212	3.56692	3.97025	3.72794	2.01513	4.04217
MFAP5	8.14465	8.87403	9.18361	9.64927	7.67145	8.01936	7.93633	10.0817	8.74797	6.25955	9.3951	5.32502	5.31595	5.48617	6.11547	6.9603	7.13176	4.3448	6.54491	5.76996	4.20305	6.69774	7.05343	4.08351	5.11968	2.81696	7.04678
MGC16121	7.3894	6.7907	6.7455	6.528	6.8029	5.95754	6.52455	7.09126	6.91819	6.6629	7.83909	9.51309	8.99351	10.4264	10.5478	8.40958	9.0215	9.65097	8.96973	9.56519	10.6042	9.01265	9.03075	9.52777	10.0552	-2.68254	6.41984
MGC16121 /// MIR503	7.98137	7.44669	7.07763	7.3246	7.92357	6.87017	7.3246	7.72303	7.9375	7.16783	8.38283	10.1498	9.92271	10.9598	11.2152	8.32304	9.39354	10.0063	9.52731	10.114	11.0767	9.13277	9.37654	9.70233	10.7292	-2.41354	5.32779
MGP	8.59241	4.02018	2.32781	2.75482	3.14839	4.77136	5.22752	3.33654	6.91423	8.3154	7.38282	2.81427	3.71228	2.7163	4.17583	2.66478	2.43177	2.66365	2.77324	2.82291	2.5468	3.82734	2.80712	2.64434	2.78366	2.20684	4.61663
MMP1	7.24173	4.0563	2.56653	3.74749	3.36338	5.4768	3.61882	2.62136	2.86519	9.27513	3.52895	9.08689	6.13704	11.0206	9.58765	5.98698	9.6299	8.69171	7.90063	9.15164	10.8551	7.45032	9.77651	8.83269	10.7096	-4.519	22.9274
MMP3	6.40572	7.96381	5.09334	6.23069	4.39669	4.66112	4.52524	4.00279	4.17048	8.06612	4.42939	8.81553	7.43939	10.4199	10.7671	6.84145	7.10338	7.47011	6.77987	8.91467	9.44481	8.38272	7.15714	7.40624	8.75395	-2.81444	7.03447
MND1	2.89071	2.91657	4.81767	5.172	2.93344	3.55536	2.81027	5.58533	2.97409	3.60039	3.28775	6.30403	5.30013	6.98786	4.25129	3.80381	5.92083	6.44131	3.59146	6.97698	7.11286	5.6032	6.45285	6.33551	7.72248	-2.22884	4.68755
MOSC2	7.86029	6.42365	5.56211	5.07445	7.21964	6.86036	7.25923	6.41481	8.14112	8.23521	7.95427	3.31428	4.8473	4.32614	4.02204	5.66339	4.74254	4.82974	5.54855	3.62173	3.73715	5.45974	4.33308	5.11187	3.95173	2.46409	5.51778
MPPE1	8.61077	7.26836	5.08715	5.47611	5.77432	5.29463	8.07002	6.57175	8.33652	9.6757	8.21113	4.7501	4.36162	5.27111	4.90406	4.86171	5.28059	5.7421	4.89615	4.40727	4.54887	5.40747	4.76824	5.15376	4.4611	2.20984	4.62623
MPPED2	6.25648	4.662	3.78091	3.87073	3.34773	3.86369	6.88328	3.06071	4.89452	7.30273	7.72617	2.44445	2.2444	2.39043	2.6565	2.80868	2.52035	2.65703	2.82702	2.84948	2.39993	2.73434	2.73334	2.29783	2.78366	2.46275	5.51266
MT1M	9.165	6.23241	6.18733	6.66009	7.39036	7.79802	6.79249	8.60823	8.0007	10.0983	9.09714	4.58022	3.84081	3.76664	3.68081	4.04095	4.62433	5.55033	5.19253	4.88075	4.25576	4.82368	4.45122	5.52954	5.60787	3.19053	9.12944
MTUS1	6.58549	6.15767	3.3125	3.32694	4.1769	7.29839	6.20092	5.48878	6.91423	5.50547	6.79402	8.4889	7.63788	6.6853	9.38794	6.87418	7.29933	9.74308	6.33498	8.26915	6.37682	9.14152	7.43349	9.61697	8.48221	-2.36903	5.16594
MUM1L1	2.8579	3.56428	3.34346	3.24572	3.24703	2.98919	3.15382	2.93742	2.91713	3.3217	3.31948	3.97419	4.43522	4.81002	7.71285	4.81216	4.42536	7.04846	5.64766	3.79736	3.48338	7.31212	4.56725	7.56371	6.99819	-2.2981	4.9181
NBLA00301	4.82822	4.89134	4.47128	4.38052	5.24897	5.36321	4.71439	4.87356	5.27982	5.86524	6.40681	7.99876	9.47605	7.26565	9.1197	8.89132	8.37741	8.693	9.42142	7.16747	7.15647	8.89006	8.35881	8.75772	8.07918	-3.28348	9.73703
NCAPG	4.19157	3.47026	7.47993	7.63875	3.57232	4.73224	3.78548	7.408	3.75123	4.20024	3.94472	7.93992	6.5556	8.41402	5.18659	4.93569	7.28053	7.03574	4.81032	8.51174	8.72139	6.62294	7.74471	7.21191	9.04798	-2.21924	4.65649
NDP	8.35411	5.77337	3.00549	3.06244	4.64794	3.82701	7.71959	2.52851	6.17634	10.0194	7.01391	2.6812	2.42565	2.38465	3.6741	2.46151	2.62766	2.44445	2.93726	2.74121	2.70178	2.78836	2.67318	2.71872	2.64187	2.94076	7.67813
NEFL	2.93259	2.9676	3.69233	3.21148	3.57142	3.26198	2.86625	4.99956	3.7639	3.31412	5.02874	5.3533	4.74475	7.09136	6.08144	6.27269	7.20801	7.81061	6.9227	5.07016	6.86599	8.77515	7.35671	7.79968	9.14369	-3.29168	9.79253
NEFM	3.27833	4.25579	9.27953	9.38934	4.03093	4.24474	3.69741	4.51525	3.01738	3.92593	3.71804	9.82082	8.75126	10.1596	9.72664	7.62125	8.44588	8.89552	9.22781	9.86851	10.2251	8.81458	8.59862	8.9463	10.2505	-4.38921	20.9549
NEIL3	3.96374	3.30824	5.65549	5.72399	3.92588	4.75033	3.69409	6.26659	4.18002	3.65193	4.05297	7.76401	7.31096	7.38876	5.94604	4.6553	6.08856	6.76781	4.29511	7.86028	7.58101	6.84509	6.16723	6.72442	7.91665	-2.19479	4.57823
NEK2	2.48396	3.16609	6.96335	7.23594	2.99588	3.88655	3.37606	7.52936	2.86519	2.65119	2.66854	7.53089	6.4986	8.00323	5.0238	5.03752	6.64633	6.69727	4.85992	8.05482	8.16184	6.46848	7.29579	6.79561	8.33258	-2.64912	6.27283
NES	7.3771	6.76832	7.889	8.67759	8.22911	7.23322	7.46645	7.66948	6.5333	6.43202	8.74726	11.4161	9.40661	10.3335	9.87094	7.99759	8.79029	10.2308	7.95623	11.7587	10.1243	10.1113	8.86011	10.2395	11.0742	-2.32176	4.99941
NET1	10.0591	9.74989	8.64213	8.54589	10.4676	9.95478	9.69218	7.37549	9.20811	10.1924	10.1657	7.64475	7.66911	7.84946	6.09825	8.14349	8.49778	6.3821	6.90446	8.03459	7.41314	6.90173	8.45977	6.59169	7.67777	2.01167	4.03247
NFASC	7.93549	8.55562	7.35864	8.5597	8.50401	7.62346	8.02402	7.11476	8.25726	6.17272	6.85569	4.16771	5.66692	3.76332	5.34335	6.6172	5.88429	5.80147	7.05971	3.94082	4.07139	7.15992	5.74858	5.68403	5.40017	2.27313	4.8337
NFE2L3	4.00795	3.9856	4.03333	3.59644	4.4026	6.04389	3.7633	3.83012	4.40092	3.73768	4.18113	6.66605	6.13982	6.48851	6.49983	7.94056	7.85493	6.59269	5.79899	6.33566	6.31402	6.74723	7.82947	6.76432	6.79169	-2.58857	6.01503
NLGN4X	10.1358	8.2028	6.12974	5.91239	8.73593	8.1067	9.19672	6.13282	8.09846	11.0189	8.66624	4.25284	5.39741	4.21626	5.43583	4.4777	5.83314	5.5908	6.02085	4.12062	4.17649	5.73605	5.71549	5.93841	5.77993	3.02014	8.11248
NPR3	9.1534	10.0675	9.96898	9.08602	9.70229	9.78718	9.86547	9.68615	9.53099	8.02519	9.14853	4.30126	3.49995	4.59076	3.38955	3.84415	3.54917	4.13134	4.04769	4.51245	4.40886	3.71765	3.6319	4.02355	4.11569	5.47338	44.4274
NRN1	9.12578	6.72416	7.82014	8.0756	7.05152	9.36128	6.80302	6.77162	9.11169	7.46248	8.49311	4.24761	3.1581	3.34773	3.00026	3.01654	2.85191	2.99013	2.9631	4.00699	3.29275	2.89051	3.16499	3.44428	2.7424	4.66828	25.4269
NRXN2	8.66633	6.88802	6.95944	6.89448	7.82287	7.16201	6.85522	6.57315	7.85903	8.41957	7.93411	5.12392	5.75997	4.8232	4.85772	4.38125	4.12322	4.5339	5.27648	4.94908	4.43516	4.01371	4.24123	5.31091	4.13457	2.74592	6.70817
NTRK2	9.19799	9.59512	7.31067	6.46805	5.92725	6.50976	10.2684	6.79455	10.1744	9.55962	8.67893	2.76452	2.86634	3.00247	2.79615	2.73763	2.7726	2.93196	2.91517	2.90875	2.86666	2.72812	2.70316	2.77503	2.86147	5.39517	42.083
NUF2	3.3183	3.15919	6.59277	7.00514	3.22768	4.19815	3.07277	7.44297	3.25847	3.34706	3.23841	7.16104	6.75184	8.26533	4.68249	3.9946	6.2919	6.20428	3.30359	7.83064	8.5772	6.30823	7.00712	6.26059	8.65524	-2.17001	4.50028
NUSAP1	5.42559	4.60165	8.22052	8.28836	5.12377	6.12165	4.82118	8.69479	4.75177	5.5503	5.53585	9.02857	7.73301	9.17582	6.95687	6.26769	8.25462	8.46584	6.03256	9.5491	8.98111	7.88597	8.69981	8.56746	9.69806	-2.13224	4.38399
ODZ2	8.84643	8.58151	8.13047	7.96408	8.18411	9.68849	8.93461	7.49238	7.8317	8.04839	8.74961	6.24259	4.59755	5.62275	4.00114	4.32185	5.51128	5.02293	5.47354	6.52421	5.22389	4.59016	5.58711	4.66332	5.07854	3.22893	9.37573
OGFRL1	6.04606	6.29246	7.15389	7.276	6.29376	6.45712	5.70259	7.31297	5.86603	6.18468	6.25002	9.9652	10.0663	10.4607	9.37191	9.65165	9.32986	8.54432	8.72761	9.91943	10.6856	8.69771	9.10544	8.63856	8.55385	-2.96884	7.82907
OGN	7.7048	3.28504	2.81983	3.17697	4.78272	8.1488	5.51455	5.66519	6.35879	5.42939	9.83897	2.83076	2.85845	2.89654	3.25043	3.23232	3.30078	2.9199	4.35256	3.05424	3.17766	3.10407	3.23747	2.85119	3.11849	2.54621	5.84099
OLFML1	10.4885	8.00612	7.55097	7.09334	9.70886	9.2576	8.88532	8.94222	11.1465	9.97933	10.8514	4.13452	6.20946	4.19318	7.08995	6.42646	6.05036	8.37822	6.2904	4.71091	4.08438	8.49446	5.8854	8.34533	6.69492	3.05113	8.2886
OLFML2B	11.5155	10.2732	8.54912	7.89418	10.2446	10.0763	10.5565	8.12784	9.59556	11.0274	11.0739	6.07774	6.24774	4.86685	6.25827	6.12953	6.15801	6.82578	6.39937	5.83521	5.03367	6.89738	6.55223	6.69982	6.58755	3.71959	13.1737
OLR1	3.00222	3.51244	2.82618	3.21289	2.93167	3.32134	4.00565	3.54081	3.21584	2.58009	3.13167	8.22945	8.66246	8.20878	6.82309	6.28071	5.96563	5.93967	6.39541	8.31747	8.41824	7.14987	5.7407	6.14896	6.68385	-3.86153	14.5357
OMD	6.96176	3.00122	2.8111	2.83426	2.79998	5.59367	3.53331	7.56751	7.16482	4.02426	7.57993	2.68133	2.64987	2.79722	2.65861	2.92193	2.84944	2.74456	2.92476	2.73161	2.73636	3.33212	2.63211	2.8406	2.6881	2.09825	4.2819
OXTR	4.53861	7.67872	8.38093	8.5454	5.89946	6.36591	6.51178	7.20207	6.99345	4.83141	4.50594	10.4334	9.42674	11.0253	9.1554	10.3566	10.8277	10.2278	8.66691	10.8184	11.5389	9.95503	10.7081	10.1052	9.60598	-3.70789	13.0673
P4HA3	10.9535	9.98284	9.65322	8.69564	8.95313	8.37286	11.5364	7.87286	9.61956	11.6918	10.0102	6.37692	6.80124	6.65261	7.21773	7.25343	7.77355	6.39639	9.45805	6.39528	6.08345	6.64345	7.91392	6.39389	6.43818	2.77279	6.83427
PAMR1	9.33253	9.16716	8.24893	8.59135	10.7951	11.1769	8.007	9.41007	10.5691	7.79094	10.0953	12.0812	12.0381	11.8071	13.3075	10.7257	10.7871	12.5887	11.1531	11.7629	11.2212	12.3259	10.9747	12.5561	12.4075	-2.45795	5.49437
PBK	4.02785	3.73102	9.0156	8.97443	3.83246	5.89772	4.34947	9.20736	4.15748	4.05203	4.62396	9.25275	7.81354	9.98352	6.59606	5.64766	8.44115	8.2875	5.25582	10.0281	10.2225	7.80769	8.66812	8.36828	10.0107	-2.68861	6.44693
PBX1	8.50689	8.4685	6.3877	6.76598	8.77923	8.83111	8.47339	7.27686	8.56885	8.0432	9.04109	10.5116	11.1045	8.69962	11.0892	10.5131	9.99999	11.19	10.5176	10.4318	7.35831	10.9951	9.89958	11.1133	10.4345	-2.17169	4.50551
PCDH7	4.26717	4.16741	3.3505	5.01688	4.23833	3.93219	3.74845	4.5776	4.35441	5.34905	5.06756	8.12342	7.48403	7.38607	7.4113	6.58325	7.69579	7.41594	7.0863	7.77852	7.4185	7.77383	7.59938	7.31767	8.72679	-3.18724	9.10867
PCDHB10	7.24421	6.01879	5.48856	4.72399	5.38101	5.66527	6.91039	3.65321	6.35494	7.6567	6.86012	2.70059	2.89695	2.72791	3.56472	3.27246	2.89915	3.2805	4.2108	2.74639	3.11518	3.54816	2.80776	3.46154	2.41439	2.8785	7.35385
PCDHB14	7.05455	5.81785	5.1542	4.53984	5.73034	5.66918	6.8502	4.25474	6.73732	7.53088	6.8631	2.4939	2.8855	2.91617	3.47072	3.54243	3.61074	3.32098	3.88618	2.9287	2.72644	3.67178	3.26031	3.07601	2.82729	2.83144	7.11786
PCDHB16	6.77024	4.7854	3.79626	4.27903	4.18149	4.90576	5.52365	3.47639	5.17921	6.04329	6.67702	2.55961	2.71075	2.83362	3.13159	2.98738	2.71426	3.14174	3.31986	2.91159	2.84971	3.01508	2.71697	2.64034	2.69565	2.18272	4.54009
PCDHB2	6.21243	6.67327	5.65626	5.33881	6.11065	6.06735	7.64425	5.86522	8.4162	8.05559	8.58045	3.98918	4.59892	4.05589	5.67503	4.6553	4.99891	4.73355	5.1529	4.45044	3.97509	4.75652	4.44496	4.64652	4.05414	2.19887	4.5912
PCDHB5	6.00418	6.9038	5.03727	4.03203	5.5572	5.32946	7.11706	3.92313	5.93366	7.72498	6.53608	3.05756	3.37276	3.34208	3.71369	3.83762	3.66436	3.92659	3.92232	2.65017	3.54995	3.97989	3.5506	3.45947	3.24135	2.308	4.95194
PCDHB7	7.41529	6.43316	5.53902	5.50599	6.58514	6.40811	7.18466	4.73172	5.90535	8.24727	7.59008	3.58083	3.96341	3.48924	4.7542	4.44896	4.0953	4.74973	4.95977	4.30994	3.71548	4.43039	3.82266	4.52933	3.45426	2.33963	5.06172
PCOLCE2	7.61744	5.32858	7.53552	8.43419	5.60291	8.37797	6.96766	6.68648	7.14887	7.12571	7.2663	4.50059	4.56478	4.61071	4.19918	5.05982	5.29618	4.13165	4.83785	5.16917	4.43821	4.2847	5.19916	4.67531	3.89317	2.46635	5.52644
PCSK5	9.49634	8.61481	6.53133	6.56192	8.08516	9.07162	9.84848	7.63	9.74504	9.00409	9.56766	4.32947	4.85827	4.46344	5.65829	6.39244	6.11734	5.96198	6.38507	4.25896	4.22412	6.31127	6.05601	6.10356	5.81535	3.06428	8.36449
PDE1A	7.59333	7.91996	5.27932	5.95141	7.44101	7.72847	9.08128	7.10746	8.65606	7.38482	7.71498	3.10006	3.42678	3.05188	3.60588	3.69393	3.34895	3.42724	4.40486	3.12862	3.27847	4.40332	3.14079	3.47538	3.54135	3.93968	15.3448
PDE1C	7.42459	8.00488	8.36382	8.50873	7.87401	7.84468	7.77531	7.51141	8.35969	6.64969	7.56548	4.68051	4.46838	6.23206	4.52875	4.52414	4.30825	4.79055	4.15825	4.61196	6.86892	4.42381	4.21566	4.59723	4.44238	3.03242	8.18181
PDE7B	10.4293	9.64927	8.1891	7.91905	9.99378	8.89331	10.0225	7.34835	9.65895	10.6343	10.408	5.41513	6.9583	5.14293	5.81896	7.09718	6.90528	6.44446	8.29619	5.52175	5.33725	6.38392	6.92097	6.37515	5.57907	3.07715	8.43945
PDE9A	4.28589	4.12147	4.55433	4.60953	4.5407	4.67126	4.17281	4.61019	4.5407	4.31212	4.93155	7.63702	6.51155	8.23163	7.56409	5.20716	6.13586	7.71485	5.22897	7.6464	8.62914	6.92299	6.2003	7.65056	7.67499	-2.58184	5.98702
PDGFD	11.0064	9.04025	7.39802	6.39808	8.96006	9.59673	10.7878	7.76075	11.3457	11.0335	11.4121	7.22774	8.56156	4.5339	8.65742	7.9391	7.69264	8.7753	8.90248	6.00995	4.71932	8.30503	7.61209	8.79737	7.09216	2.03419	4.09593
PEG3	6.65151	5.24851	5.88976	5.69419	5.54486	6.31998	5.75389	5.09794	6.38218	7.33246	7.55253	3.64895	5.02675	3.9349	5.2303	3.34585	3.34585	2.58617	5.09033	3.74056	3.16848	3.55921	3.17399	3.25862	2.9287	2.41639	5.33833
PENK	7.95777	9.22648	12.0691	10.5055	8.78355	9.79725	11.2918	9.16255	8.68032	6.881	8.43719	5.88903	4.7608	5.39868	5.33974	5.13457	5.90463	4.66715	5.04803	7.12534	5.22445	4.39183	5.99526	4.68461	4.72701	4.03826	16.43
PGF	5.61389	9.64925	9.90449	10.023	9.54292	6.76082	8.26997	6.5094	5.97139	6.98276	5.92166	5.87312	4.73729	4.79125	5.4467	4.25394	4.72322	5.26124	4.38124	5.64189	5.02785	4.82754	4.51648	5.37206	4.85569	2.76162	6.78155
PGM5	6.43415	4.61284	4.51642	4.34017	4.86991	6.26716	4.09824	3.68225	4.25455	5.41463	5.73391	6.18045	6.54451	6.00145	8.57942	7.90035	7.83751	7.9393	5.98212	6.16922	5.90536	9.52437	7.65658	8.04029	5.64087	-2.20637	4.61511
PGR	5.08915	4.28133	4.49538	4.19305	4.16067	5.34534	4.33233	4.23079	4.71242	4.39504	5.24623	7.23459	7.70362	6.40573	9.35181	6.06168	6.08787	8.87099	6.20852	6.72113	6.21038	9.04913	6.11426	9.12319	8.39451	-2.80628	6.99479
PHLDA2	6.91993	6.54781	8.71134	9.4606	6.87031	7.33145	7.09759	9.4153	7.94797	6.45136	7.90678	10.2272	9.31681	10.4441	8.5545	10.061	10.7573	9.99439	9.04535	10.134	10.5332	9.99205	10.882	10.1447	10.8614	-2.37132	5.17414
PITX2	3.07601	2.53938	2.99344	3.36844	2.74461	2.9337	3.15382	3.00784	3.00714	4.51348	4.04695	4.49926	9.30892	5.90533	4.85754	9.06728	9.39914	2.34023	9.86864	2.85615	2.91254	2.36528	9.43227	2.04614	3.38603	-2.37211	5.17697
PKDCC	7.2116	6.63754	6.8163	5.91906	6.03209	6.6434	6.55732	7.08677	7.93821	6.29361	7.67053	7.98248	10.1197	7.80043	8.15496	10.2879	9.75197	8.51366	10.7724	7.9757	7.54909	8.80533	9.6396	8.55555	8.30381	-2.07175	4.20395
PKP2	2.56297	4.04701	2.63459	2.66769	2.76957	2.64619	3.91353	3.02372	3.46438	2.53938	2.19921	3.49347	8.07619	4.05884	4.07694	9.56405	8.36961	3.02993	8.93673	2.88808	3.35063	4.40464	8.18258	2.84397	2.84644	-2.34278	5.07279
PLA2G5	6.92051	7.3628	7.43885	7.98297	7.32902	7.00705	6.83235	7.26487	4.69562	3.55457	5.65254	3.98524	3.23716	3.88373	3.59599	3.65462	3.68086	3.52684	3.44723	4.35389	3.74294	3.55192	3.59303	3.68302	3.55308	2.87137	7.3176
PLAC9	10.1131	9.18258	8.84467	8.53827	9.22538	8.71977	8.70076	9.30755	10.0788	8.93644	10.3803	5.26242	6.7189	5.7277	6.19558	6.79249	7.94102	6.79041	7.83064	5.52837	5.16277	6.92381	7.83158	6.12746	5.85513	2.79749	6.95231
PLAT	6.7514	8.23895	7.84644	8.40417	7.91344	8.6445	6.50819	6.89205	8.00798	6.44071	8.0936	11.2855	11.4801	12.1807	11.7567	9.79736	10.9743	11.3695	10.1712	10.9015	12.2294	11.388	11.1774	11.4415	11.3025	-3.63396	12.4146
PLCB4	7.14315	8.1698	7.29293	9.04491	6.89723	6.75728	6.76432	8.04703	7.48158	6.89121	7.36356	4.19171	3.69086	5.49399	4.36368	5.67639	5.42636	4.60358	3.86805	4.73404	5.92036	4.74905	5.35439	4.71687	4.7286	2.61847	6.14098
PLCE1	9.3806	6.69556	6.5613	6.39851	8.24798	7.70314	8.57643	7.21195	8.1822	8.72536	9.01745	3.95816	5.14002	4.25788	4.66306	5.23943	5.28616	4.23618	5.21183	3.9192	4.00981	5.61074	5.17574	4.20907	4.54733	3.20582	9.22672
PLXNA4	8.18488	7.33951	6.80271	6.48286	7.11209	5.55299	7.66142	5.35779	8.13944	8.9189	7.71514	4.43042	4.3233	4.29607	4.57928	4.52306	4.75691	4.36955	4.86337	4.73603	4.35513	4.50489	4.60329	4.5315	4.33001	2.69167	6.46062
PMAIP1	5.70856	4.6783	5.04882	5.26252	4.5557	6.62666	5.02897	6.62646	6.54325	6.50671	6.63885	10.1437	8.98306	11.2809	9.54048	8.707	8.37316	9.98703	7.4978	10.0286	11.8418	9.31206	8.45059	10.0219	9.86507	-3.82608	14.1829
PMEPA1	9.07878	9.91992	9.22452	9.11495	9.26645	8.69439	9.45169	7.21402	8.25225	9.36309	8.97662	4.6273	5.89374	5.83769	6.21345	7.54412	7.28885	4.6341	8.00546	5.0263	5.07121	4.52363	7.27805	4.62698	5.19436	3.11933	8.68981
PNMA2	10.1571	9.56098	9.43507	8.95599	9.96526	9.80395	9.63479	9.55135	11.7303	9.70532	10.392	3.47665	6.1033	6.63372	3.37753	9.13343	7.68651	3.15308	8.94316	3.21763	4.38223	4.30318	7.68493	2.76885	4.31301	4.52948	23.0945
PODXL	4.83736	5.13021	7.56699	8.2894	5.38689	4.9159	4.21054	5.51033	5.27424	5.67719	5.25091	8.87429	7.6405	10.9053	8.12974	6.24026	7.2123	7.61387	6.15934	9.38004	10.8037	7.43365	7.60528	7.49509	8.971	-2.53511	5.79623
PPAP2B	13.3368	12.6176	11.9715	11.7236	13.1375	12.6505	13.1079	11.7565	13.2316	12.8434	13.3718	6.70089	8.05488	6.24446	7.89875	8.69598	8.42821	6.48426	10.1564	6.89087	5.54614	7.87752	8.20723	6.56891	6.80573	5.23585	37.6832
PPAP2C	4.31251	4.93488	4.30427	4.52002	5.51106	4.35779	5.44802	4.63979	5.25765	5.00173	5.73909	7.2646	6.99022	8.44929	7.09645	7.87602	7.16322	7.30545	4.84963	7.16371	8.24888	7.67143	6.95098	7.36374	5.05741	-2.19212	4.56975
PPARGC1A	6.85675	5.74387	3.49276	3.04396	5.31701	4.20897	7.53723	3.45488	6.88829	9.74058	6.02579	2.82499	3.04077	3.08215	3.43988	3.11434	3.16794	3.98169	4.16204	3.17381	3.24724	3.56395	3.16018	4.16071	2.89377	2.30645	4.94664
PPL	10.2055	10.3711	7.60703	7.70142	10.8776	11.4681	10.0489	8.99632	12.0652	9.52772	9.5197	5.66584	7.18548	5.36336	5.81319	7.33898	7.00058	6.20656	7.93411	5.5347	5.67948	6.05364	6.55531	5.83515	5.69642	3.57759	11.9388
PPM1H	7.95272	5.84364	6.34533	5.85674	6.10459	5.92515	6.85547	6.16243	7.32065	7.81904	7.39866	3.49968	3.71228	3.76424	4.06432	5.43775	4.70202	4.39549	4.22351	3.62317	3.02562	4.33799	4.67977	4.03631	3.92398	2.58762	6.01108
PRDM1	4.3566	4.93226	4.37065	4.72635	4.02361	4.53702	4.88193	3.61284	4.3645	6.26604	4.96348	7.96606	7.30028	8.40106	8.80763	5.60713	6.12084	7.27176	6.5765	7.70763	8.47516	7.5168	6.13217	7.35264	7.92137	-2.72879	6.62899
PRDM16	6.31273	4.65108	5.18196	5.43207	5.48795	5.96375	5.53395	4.99806	6.75159	5.21133	6.90414	2.40722	2.95606	3.85653	3.13167	3.03644	3.26833	2.94322	3.29024	2.38069	3.42546	3.15076	3.31538	3.65503	2.75916	2.56274	5.9083
PRKCZ	5.0815	5.06154	4.07416	4.56301	5.3011	4.87509	4.6454	5.22414	5.45756	4.92091	6.00949	7.36863	7.02605	7.96693	7.63659	6.73492	6.54691	8.10432	6.28254	7.11547	7.8089	7.88656	6.61951	7.94687	7.59199	-2.31171	4.96471
PRNP	6.51185	5.04533	4.93597	5.34877	5.18681	5.14276	6.04867	5.65599	5.73781	6.42512	5.71105	3.03483	3.26931	3.15382	3.28501	2.95959	3.07323	3.68466	2.87689	3.07707	2.76967	3.57027	3.03483	3.24261	3.19328	2.45472	5.48206
PRR5L	8.28455	7.05809	7.43802	7.52786	7.7439	6.1508	8.37209	5.88684	6.91453	8.14041	7.572	5.12397	4.67648	6.52688	5.3042	4.08004	4.38545	4.25214	4.26128	5.25769	6.28268	5.2195	4.5597	4.22283	5.40034	2.40365	5.29141
PRSS23	11.9738	12.0546	11.1623	11.3701	11.7385	11.6447	12.2848	11.484	12.2179	10.8647	11.8299	8.71532	9.46966	9.29394	9.29942	8.89834	9.71408	8.62733	9.89935	8.54047	8.72136	8.54804	9.71553	8.72887	8.81125	2.62299	6.16025
PRUNE2	7.50707	7.30286	8.99763	8.77423	8.34636	9.0594	8.0267	7.65601	7.22246	7.68843	7.22941	4.2161	4.86474	3.74174	4.02416	6.83575	6.45293	5.59839	6.17492	3.81546	3.72376	6.48007	6.22495	6.08747	4.78227	2.76687	6.80631
PSG1	4.22098	4.50741	4.8351	4.87301	4.64525	4.52238	4.63381	4.89085	4.25856	4.13017	4.2417	10.929	10.1673	8.92903	8.80009	6.84545	6.53469	7.58866	4.80665	10.3179	8.98322	7.83779	6.42621	7.65846	6.18402	-3.47704	11.1351
PSG2	3.38482	3.77215	4.1696	4.51415	3.48214	3.726	3.30873	3.26994	3.59798	2.65119	3.5727	10.057	9.50737	8.88142	6.75675	6.46149	6.28698	7.00198	4.28815	9.65488	8.55864	6.41382	5.81178	7.25333	5.71884	-3.74601	13.4172
PSG3	4.90052	5.26227	5.65358	6.18659	5.31138	5.07624	5.20393	5.4493	5.01272	5.01108	4.80324	9.70608	9.64882	8.87689	8.29105	7.26504	7.17076	8.50356	5.70904	9.32165	8.78507	7.60516	7.05121	8.48892	6.69047	-2.81856	7.0546
PSG4	5.09733	5.89605	7.17923	7.08007	6.80932	6.35947	6.19686	5.76369	4.92281	4.53652	4.52465	12.0911	10.0664	11.0957	12.4104	11.0393	9.98966	11.0066	6.85799	11.9283	11.0133	11.0867	9.75416	11.014	6.37809	-4.55796	23.5549
PSG5	4.1564	5.29111	7.07732	7.83541	5.60466	5.21049	5.72741	4.19016	3.49485	3.39924	2.93052	11.6359	12.2969	10.4395	10.5467	9.52922	9.52836	10.8385	7.17504	11.5523	10.6335	10.1139	9.12766	10.8567	8.42709	-5.20043	36.7694
PSG6	4.01169	5.00424	6.21243	6.55326	5.63914	5.11081	5.25125	4.73165	4.40867	3.93448	4.20935	10.8593	10.5047	9.3463	9.92988	8.41059	7.9189	9.17734	6.01323	10.8475	9.90761	8.77641	7.50921	9.16334	7.17799	-3.96121	15.5756
PSG7	5.50026	6.31998	6.75957	6.58377	6.06833	6.38597	6.43316	6.45426	5.04581	5.20146	5.35581	10.9276	8.48884	9.8604	11.144	9.67589	8.91988	9.96416	6.77529	10.6233	9.89631	10.2435	8.55902	9.94605	6.56399	-3.38931	10.4781
PSG9	4.3213	4.73571	6.30682	6.73753	4.75297	4.89498	5.05179	5.13393	4.30713	3.80681	4.42017	10.2525	10.696	9.03663	9.18991	7.72033	7.62085	8.94066	5.90055	10.1002	9.38121	8.54275	7.16612	8.96418	7.36629	-3.68241	12.8386
PTGER4	11.9868	10.8357	8.91959	8.02555	10.3716	9.96692	11.7102	9.18768	10.0794	12.7515	11.3793	6.75985	4.56072	7.00103	7.06969	5.86486	7.01708	8.8602	4.10762	6.79912	7.08931	8.56521	7.08747	8.89568	8.87086	3.43483	10.814
PTGFR	9.52477	8.96473	7.11805	6.99524	9.88377	10.7536	10.5947	8.65557	9.06114	10.5151	8.30952	4.91216	6.90602	6.46978	5.49216	7.43508	6.63636	4.35299	8.22836	4.48388	6.38522	4.63015	6.49043	4.87756	4.99901	3.2466	9.49123
PTGIS	6.9303	10.8986	8.96619	8.94844	9.42351	10.3418	9.31063	8.09571	8.14545	6.23233	7.83314	4.03585	7.2022	4.26755	4.79067	7.18623	5.86434	4.2477	6.52924	3.92294	4.24319	4.95302	5.75131	4.12987	4.05705	3.56346	11.8225
PTTG1	7.60594	6.91242	10.2274	10.1796	7.42638	8.61793	7.42694	10.7281	7.04671	7.93922	7.53712	10.9428	10.0917	11.5732	9.13828	9.02982	10.4804	10.3778	8.83684	11.3934	11.6006	9.91348	10.7359	10.4598	11.6204	-2.11085	4.31945
QPRT	8.96119	6.86236	5.84584	6.15384	7.65801	7.04379	8.53291	5.4021	7.26771	9.05293	8.95802	9.16744	10.0041	7.00594	9.88778	10.5649	9.85283	10.6458	9.97607	8.72721	7.22202	10.7015	9.69343	10.5567	9.70273	-2.11981	4.34636
RAB3B	4.35272	6.29742	7.49766	7.91518	6.31343	6.27605	5.49969	6.02617	5.39064	3.9417	5.12873	9.02889	7.54563	8.57695	8.16789	7.09023	7.53438	8.26003	5.47061	9.2648	8.76014	8.0789	7.60929	8.253	8.35743	-2.12356	4.35768
RAMP1	7.94041	8.14043	6.94418	6.50674	7.66341	6.86101	7.59532	7.63903	7.61775	5.8701	8.05286	9.82226	9.76316	8.36899	10.5184	8.60965	8.16954	10.7795	9.36719	9.66247	7.86306	10.5224	8.18074	10.7625	9.4597	-2.06953	4.1975
RASD1	9.94836	10.3252	7.47634	7.13616	10.3052	9.07508	9.81399	7.07055	7.70103	12.0448	8.7748	7.25461	6.73406	6.91231	8.15697	6.26351	6.30254	7.77955	7.00316	7.37403	6.6618	6.7873	6.49912	7.7221	6.64738	2.05402	4.15262
RASGRP1	3.07601	5.61523	3.43249	3.78333	4.45332	3.73597	3.65861	2.68389	3.2831	3.80695	3.52692	7.41665	7.27661	4.74916	4.58966	6.94218	7.25907	5.77776	6.88521	7.30535	4.28422	6.79764	6.99998	5.89942	5.9276	-2.56126	5.90224
RASGRP2	4.19742	4.45391	3.9885	3.70617	4.12878	3.27925	3.91537	5.14945	4.64919	4.08561	3.71761	7.71239	7.37509	7.13288	7.27735	6.56738	6.8147	9.16654	6.74712	7.55989	6.99109	8.02886	6.7308	8.97884	7.8296	-3.37818	10.3976
RBM24	5.57337	4.19842	5.03973	5.84372	5.33327	4.0202	4.57928	4.85358	5.76585	4.75569	6.14486	8.66128	7.66699	9.45082	8.87376	8.59832	7.82244	8.03433	7.32162	8.64455	10.078	8.69101	7.71282	8.18234	8.79628	-3.36603	10.3104
RBP1	8.23364	8.5413	6.59312	6.19369	7.92601	6.85155	8.85004	5.83116	8.26527	8.4438	8.43267	9.676	10.4987	10.6672	11.9143	9.99235	9.00566	10.6777	10.4088	9.65079	9.46363	11.3322	9.01749	10.6558	10.8926	-2.62413	6.16512
RDH10	6.65511	8.10827	6.29704	7.34134	6.78954	6.91774	6.80259	6.40722	7.82032	6.36991	7.08748	9.53699	9.98038	7.82449	8.97726	10.8257	9.66293	8.65263	9.73458	9.3387	7.03967	9.24862	9.65835	8.76367	7.59451	-2.09657	4.27691
REN	3.65682	5.066	4.74456	3.50257	5.20879	4.90576	4.78212	4.70893	3.87582	4.25201	4.1827	10.9023	10.261	11.5077	12.5453	6.0672	6.52133	8.55611	7.85456	11.3463	11.394	8.18893	6.47277	8.4791	7.49355	-4.66939	25.4465
RGS17	4.11848	3.631	3.40783	3.91917	3.95866	5.57779	2.98435	4.67076	3.95297	4.13328	4.53018	6.50339	5.89777	6.13109	5.81055	7.10452	6.56202	6.82319	6.2527	6.58424	5.07654	6.38908	6.57104	6.94874	7.14731	-2.33404	5.04214
RHPN2	3.25703	4.11652	3.39152	3.35975	3.70605	3.27993	3.0983	4.064	6.18589	3.99481	4.25324	5.33324	6.72235	6.52987	4.65375	6.96861	7.15728	5.89268	6.93463	5.39361	7.06086	6.05228	7.21152	5.93951	6.30907	-2.41463	5.33184
RORA	8.37074	8.2375	8.02041	8.21187	8.34077	7.52543	8.07537	6.80833	8.91485	9.20762	9.37984	4.71261	4.54106	4.91355	6.67598	6.75988	6.42291	7.40584	6.6635	4.06345	4.97692	7.44999	6.54318	7.48068	5.74232	2.25602	4.77672
RRM2	3.57587	4.41902	10.0305	10.0945	4.57157	6.92404	5.11087	9.9898	4.08333	4.00019	4.26311	10.4766	8.85547	10.9256	7.71891	7.01904	9.54764	9.1557	7.1313	11.1806	10.8015	8.27883	9.97513	9.24485	10.9258	-3.27745	9.69639
RUNX2	7.88118	6.6644	5.48049	6.11092	7.15178	7.4218	6.85416	6.07691	6.70096	8.71457	7.45755	3.82127	3.52641	3.58777	4.27281	6.53134	5.97021	4.00324	5.62476	4.38383	3.87323	4.17757	5.72708	4.20545	3.52244	2.43964	5.42507
RUNX3	5.70881	6.33175	5.88092	6.41777	7.0778	6.20108	6.09779	5.79808	4.9313	5.61157	5.2547	2.98086	3.00201	3.34773	3.25985	3.30774	2.89768	3.15812	3.04264	3.48997	3.20232	3.06972	3.02944	3.45446	3.38642	2.74963	6.72546
S100A4	10.2512	8.5168	9.63792	10.2792	7.47144	11.4554	8.66481	10.3369	10.7634	8.38282	10.375	12.3246	11.8167	10.632	11.8539	11.8848	12.7378	12.6215	11.7502	11.9726	10.5494	11.7514	12.8105	12.6055	12.8588	-2.36351	5.14621
S1PR3	9.21659	6.691	5.67945	6.17213	8.39328	7.64805	7.94296	7.14962	8.83352	10.2774	8.51064	11.5158	11.5495	9.603	11.8946	9.79794	10.1432	10.9493	10.2697	11.4471	8.63556	11.2756	9.97719	10.9265	11.3503	-2.80184	6.97331
SALL1	2.4425	2.68342	2.63058	2.38727	2.49776	2.84294	2.62619	2.45188	2.55965	2.54626	2.84542	6.2209	5.38536	6.51722	7.54272	4.07623	4.29414	6.67379	4.07474	6.19677	6.90182	7.22565	4.33692	6.88287	7.20664	-3.37467	10.3723
SAMD5	7.18123	6.17415	6.60645	6.05477	5.90765	7.49895	7.39894	7.39285	8.38306	6.07339	6.64022	4.14973	3.62976	4.24223	4.28674	5.8821	4.71829	4.20164	6.77463	4.43833	4.36583	3.79422	4.3687	4.05792	4.19569	2.33896	5.05937
SCARA5	9.29828	5.39374	4.13289	3.8784	4.71701	4.91982	6.58374	5.87444	9.85253	8.12989	9.51413	4.05727	4.12025	4.0931	4.1237	3.83327	4.05014	3.87721	4.02925	4.09516	4.03528	3.75974	3.807	3.82781	3.76566	2.60977	6.10407
SCG2	11.4425	9.18227	4.93597	4.9735	10.7723	10.9001	10.9104	5.96747	10.7454	11.7199	11.1818	3.97991	3.25429	3.15382	3.19844	7.69696	6.39306	3.43341	7.07772	3.66436	3.53028	3.7445	6.26251	3.17043	3.67241	4.89408	29.7347
SCN9A	3.7097	3.47387	3.47107	3.91123	3.26541	3.65016	3.48968	3.60286	3.75071	3.42813	3.55423	6.30314	6.12658	7.99774	6.39238	5.08611	6.02327	6.26661	3.94383	6.15528	9.10078	5.27042	6.42981	6.36594	7.16724	-2.75728	6.76122
SCRG1	9.2489	10.3978	10.1483	9.50458	10.6027	10.7799	9.88733	9.44494	8.32792	9.82224	9.66179	4.99296	8.0129	7.46499	6.95619	8.57592	6.74962	6.90381	10.8216	4.72896	5.54039	7.89199	6.28463	6.66863	6.08915	2.82514	7.08681
SEMA6D	9.53056	7.96144	4.85555	4.66135	8.33607	8.59026	9.29031	5.19198	8.69604	10.2897	8.84074	4.0955	6.80092	5.70524	4.69604	3.13721	4.63842	3.28388	7.90458	4.00707	6.46058	3.6586	4.83753	3.19812	6.73226	2.90066	7.46765
SEPP1	12.4182	10.7095	7.6524	8.38696	11.375	12.2153	11.2551	10.7501	11.9752	12.168	12.4899	7.81269	9.13255	7.21503	10.5485	9.22452	8.5047	9.7448	9.66722	6.75172	6.56457	10.4486	8.24825	9.88254	8.92985	2.27342	4.83467
SERPINB2	3.23007	3.30119	3.17422	2.94466	3.04945	3.54401	3.39543	3.36194	3.05165	2.81998	3.04562	6.90409	5.33302	8.45585	5.41944	4.58899	8.01519	8.96055	3.8342	7.14837	8.938	7.46066	8.45381	8.9511	9.18564	-4.08625	16.9857
SERPINB7	4.48269	7.2297	6.17312	8.08346	7.12465	7.88589	5.26185	7.37986	4.44875	4.52276	4.48396	9.48236	6.08946	9.98383	7.50471	7.1969	7.98252	7.65595	5.56932	10.218	10.8326	7.78173	8.03834	8.01821	9.94007	-2.20884	4.62302
SERPING1	11.5053	11.3058	9.59806	9.71622	12.1746	11.8699	11.234	9.73769	11.3923	11.5922	11.5073	8.14371	9.94315	8.89683	10.4866	9.12137	7.22367	8.55348	9.31187	8.15052	8.37529	9.02923	7.2344	8.47371	7.41096	2.46082	5.50528
SERPINI1	7.89537	6.65168	6.45845	6.89704	6.73026	6.04223	7.28648	6.89933	7.72568	8.20117	8.71936	4.58005	4.96009	4.3929	5.29484	5.47334	5.78424	4.9247	5.51315	4.2289	4.38926	5.48082	5.2133	5.04585	5.40478	2.1789	4.52808
SETBP1	8.85643	8.84384	7.74454	6.98289	8.64682	8.6702	8.95917	6.91142	9.13523	8.24676	9.37437	5.1825	4.66891	4.24091	6.55475	5.22191	5.04708	6.67545	5.09204	5.12812	4.317	7.24599	4.86055	6.85176	5.93658	2.89574	7.44227
SFRP2	8.96882	7.04801	3.86843	3.78011	4.09899	3.45636	7.24007	4.06432	6.87829	10.6828	8.36997	3.39507	3.18207	3.73194	3.35771	3.80419	3.30366	3.33867	3.15732	3.58564	3.75723	3.52047	3.69553	3.36409	2.96905	2.7831	6.88329
SFRP4	11.9948	11.4823	6.08659	6.57805	12.0935	12.2995	11.7006	7.17078	12.1885	13.0473	12.7472	4.23667	3.56667	4.01347	4.43057	5.45571	3.85435	4.15723	4.54164	4.17926	3.47511	5.43223	3.76902	3.96269	4.06277	6.44764	87.2837
SGCD	9.3819	7.19985	7.70382	8.57803	8.1787	8.25121	7.74227	7.96056	9.08376	8.67071	9.14793	5.67709	5.11873	4.56621	5.45499	5.58828	6.04451	6.08539	7.44282	5.82197	4.61223	6.52617	5.95963	6.09803	6.27383	2.54944	5.85407
SGIP1	5.01214	5.34947	3.83981	4.01448	4.79464	5.84536	5.28166	3.84444	4.42899	6.11044	4.81563	7.11631	6.76156	7.97934	8.00256	5.88599	6.82031	8.24459	5.46649	6.91039	7.96782	8.10179	6.81972	8.36729	8.06947	-2.47358	5.55419
SHCBP1	4.80871	4.26871	8.34744	8.82022	4.02267	5.71678	4.0964	8.65979	4.4793	3.76477	4.49325	9.12063	7.41143	9.01693	5.93392	5.87752	7.96296	7.54142	5.66443	9.67205	9.09936	7.39806	8.4378	7.70385	9.7876	-2.31309	4.96945
SHOX2	9.7797	8.25149	7.64838	7.63714	8.39932	8.20554	8.25832	7.93132	9.45068	9.95873	10.1543	3.51273	5.73396	3.71912	4.01581	5.59143	6.08097	4.29336	6.36505	4.00619	3.52676	3.9497	6.08757	3.45152	4.30507	4.08063	16.9197
SIX1	9.37789	9.048	8.78866	8.74389	9.40788	7.90817	9.09329	9.07191	9.11387	9.51666	9.5126	5.26419	4.65979	5.22695	4.46711	4.43035	4.83793	6.27587	4.44384	5.08227	5.70024	5.60644	4.87887	6.28856	5.60394	3.85539	14.474
SIX2	9.03738	8.86252	9.4032	9.09683	9.8497	10.0002	9.82235	8.76131	9.2556	8.48932	8.48374	4.83923	4.6174	4.85907	4.68972	4.4203	4.75647	4.68067	4.83377	4.89603	4.91753	4.49265	4.67752	4.90765	4.75484	4.44869	21.8368
SLC12A8	5.31311	6.07236	5.44502	5.8354	5.34063	6.45445	6.05635	5.97854	7.15079	5.06964	5.00235	6.26271	10.6987	7.15371	7.33408	11.2306	10.6818	7.17681	11.5323	5.78062	5.65474	7.20109	10.6496	7.11737	6.56658	-2.4246	5.3688
SLC16A14	3.72465	4.21599	3.23232	4.07721	3.70831	3.42208	5.286	3.96644	3.96706	3.89521	3.81819	5.30217	6.30341	6.32926	6.24407	5.58989	5.26901	7.07894	5.39208	5.03661	5.9885	7.25369	4.66772	7.12175	7.00432	-2.10394	4.29883
SLC1A3	10.7652	8.69256	8.41822	7.92161	9.98415	9.73897	9.35574	7.65885	8.31562	11.2177	10.1225	5.91754	6.7941	5.37206	5.8513	7.0832	5.60175	5.34915	7.15149	6.06807	5.44139	5.88781	5.83896	5.09309	5.24842	3.38307	10.4329
SLC22A3	7.87337	9.44245	8.19186	8.44254	6.69226	5.76997	8.70154	4.07995	8.60949	7.7588	7.73905	2.90753	3.54774	3.22473	3.35837	6.34392	6.82497	2.90536	9.0861	2.13001	3.37142	2.56838	7.03507	2.4942	2.99878	3.37309	10.361
SLC2A12	9.3249	6.40985	4.74714	4.67828	7.53709	8.00845	8.16563	5.468	9.87142	7.62093	9.44844	3.87325	4.02151	4.26858	5.56621	5.53924	4.88874	5.23671	4.32494	4.09227	4.07035	5.44408	4.49361	5.22744	4.49529	2.70751	6.53195
SLC2A5	7.37974	10.1694	7.99407	5.65714	7.34642	9.54193	8.84437	8.12384	9.36095	6.3899	6.59126	5.25429	5.41823	4.32672	5.77357	4.55771	4.50482	5.16117	7.98363	5.17087	4.06848	3.80389	4.62629	4.85637	4.97292	2.91116	7.52221
SLC38A1	6.21853	6.23633	7.43112	7.21122	5.91875	5.18846	5.88369	7.75798	7.65278	5.97652	6.96347	8.40993	9.4113	10.5696	8.43286	10.2843	9.53839	9.89226	9.76557	8.59424	10.8292	10.0844	9.55733	10.0156	9.58191	-3.05514	8.31169
SLC4A4	9.3942	8.51268	9.41977	9.72932	9.75701	9.13651	9.52464	8.07097	8.85872	9.768	9.71911	6.72124	7.33983	6.81015	6.47268	7.26084	7.177	6.7315	6.56878	6.67594	6.81298	7.14489	7.13393	6.81675	6.52645	2.39189	5.24843
SLC6A6	10.158	11.8237	9.21804	9.33885	11.6048	11.352	10.8346	8.53253	10.9482	9.20866	9.80603	8.89506	8.17392	8.41382	9.2341	7.70209	8.30054	7.75122	7.12794	8.77939	8.26355	7.64671	8.29571	7.86881	8.82705	2.02258	4.06311
SLIT3	11.3946	10.7769	10.073	9.01133	11.4708	10.8139	11.1132	8.93318	11.1472	10.9302	11.0592	6.10606	7.83625	5.06514	6.64691	9.84457	8.65078	5.53537	8.76041	5.29017	5.816	5.91566	8.41891	5.14102	5.05496	3.89108	14.8365
SLITRK4	3.49795	3.70346	3.34942	4.17321	2.95602	4.58281	2.77199	3.29886	2.99316	2.90267	3.00408	5.10405	6.08517	5.42939	5.19619	7.95601	7.87985	5.42939	7.96472	4.85557	5.21044	5.0071	7.90534	5.78017	6.57237	-2.78482	6.89152
SLPI	9.27874	7.80382	5.99034	6.04815	7.48068	7.0887	9.46812	7.34695	8.98017	10.7931	7.91392	5.55742	6.54609	5.74275	5.87016	6.57116	5.33593	5.41409	7.76495	5.47684	5.68963	5.295	5.7748	5.37206	5.47027	2.16886	4.49668
SMAD6	8.8264	7.92138	8.90976	8.60511	8.96275	8.67595	8.04126	7.3397	9.28438	8.21312	8.89574	5.65726	6.88523	5.37733	5.58816	6.86707	6.16242	5.77856	7.59705	4.92693	5.42125	6.39593	6.06218	5.22217	5.45807	2.55884	5.89236
SMOC1	7.52876	5.83302	7.19934	6.32206	6.42404	6.60304	8.04593	5.44615	5.95603	7.36398	6.76943	3.30209	3.91738	4.36345	3.7878	3.28064	3.89672	3.58853	4.01571	4.19107	3.53316	3.87571	3.95623	4.14975	3.57182	2.86464	7.28353
SMOC2	9.72066	8.10362	4.54106	3.70598	6.1071	8.99207	8.14163	8.14615	8.63216	7.71898	9.54748	3.20536	3.41186	3.21744	2.7752	3.31201	3.77443	3.33185	3.6682	3.71755	3.70346	3.24165	3.26306	2.92091	3.50733	4.21716	18.5991
SNAP25	8.77144	6.85669	3.3014	4.08941	8.16334	6.71065	7.38976	3.42368	6.20293	8.96865	9.04107	4.61638	4.3517	3.40111	3.75418	3.54459	3.76555	4.99388	4.6663	4.45818	3.53937	4.8367	3.96283	5.03498	4.7655	2.36534	5.15274
SNED1	9.21594	7.20082	6.89088	6.60894	9.20761	9.46757	8.26127	8.60906	8.81361	9.48892	8.21658	4.85805	5.09277	4.87268	5.62563	4.38517	4.84397	5.50716	5.24327	4.74078	4.7706	5.17778	4.1671	5.62353	4.86728	3.37794	10.3959
SOBP	11.1513	9.1505	8.07837	7.79565	10.3102	9.43255	9.54036	8.35179	10.8784	10.6967	11.4394	5.90269	5.3181	6.38892	7.31126	7.34281	6.44616	7.61252	7.44984	6.14737	6.50798	8.00816	6.17635	7.69635	7.94403	2.83621	7.14139
SORBS1	4.78777	4.68276	4.23812	4.11438	4.06805	4.28469	4.50929	3.99379	3.95786	3.98238	4.85923	6.12726	7.14368	5.71683	6.43745	8.0436	7.46528	7.34891	7.79537	5.838	4.99447	8.97733	6.9774	7.30507	6.69559	-2.60281	6.07467
SORBS2	10.2176	10.58	9.99728	10.0032	10.7527	9.3924	10.9068	9.04802	8.88247	10.3129	8.68812	4.26763	6.55927	6.14297	5.16491	6.52987	6.75357	4.83479	6.98648	4.20909	5.47968	5.12318	6.51877	4.68538	4.39929	4.34245	20.2865
SOX9	8.47527	7.09509	7.54422	8.567	8.04633	7.88455	7.48245	5.97543	8.25616	8.21817	8.63264	4.81864	4.87515	6.53578	3.78508	6.31981	6.57704	5.21117	4.97718	4.69554	5.99477	5.26911	6.82368	5.44578	6.11748	2.30243	4.93288
SPC25	2.29696	3.1207	6.02703	6.48802	2.89017	3.26833	2.58017	6.43252	2.85206	2.6158	2.11977	6.76052	4.72686	6.48629	3.80782	3.93934	5.88937	6.26882	3.50068	7.28756	6.66662	5.40223	6.37621	6.29125	7.90974	-2.10886	4.31351
SPON1	8.42985	8.2356	6.26771	5.72244	7.10408	7.93783	9.12416	5.0636	8.4634	9.97473	8.05648	3.75873	3.71935	3.80135	3.8345	4.87089	5.15939	3.67474	6.83689	3.79466	3.74348	3.574	5.16313	3.83869	3.51252	3.43645	10.8261
SPON2	10.4918	9.32111	6.79249	7.19617	8.74302	9.31794	10.1939	7.76602	8.36063	10.9102	10.5403	11.0951	11.8677	10.6562	12.1703	12.3795	12.4743	10.467	12.1535	10.6697	9.04287	11.3919	12.4749	10.2781	11.1283	-2.24592	4.74339
SPP1	7.67056	6.26999	3.65734	4.96893	3.31621	6.47457	3.20015	3.85508	3.45252	7.52303	9.50621	5.69436	6.78099	10.8799	8.98533	8.15608	8.22058	8.78052	6.3422	5.74451	10.7294	10.0623	8.36843	8.88516	9.80216	-2.94303	7.69023
SSTR1	2.47502	2.85929	5.09597	5.9909	3.00815	2.54633	2.52909	4.57184	6.5162	2.90267	3.25429	10.4614	9.26407	10.8084	8.65009	8.89033	9.64196	8.37015	9.02723	10.5335	11.1224	8.71707	9.6412	8.40502	10.0515	-5.74629	53.6793
ST6GAL2	2.87375	2.68317	2.81791	2.75326	2.67795	2.41459	2.35004	2.5134	2.46894	3.29209	2.88544	3.98854	4.72021	2.93575	6.98927	4.25071	4.30062	4.5339	6.69043	3.17564	2.51395	6.96633	4.75275	4.57643	6.29961	-2.06109	4.17302
ST6GALNAC3	2.80597	2.90005	2.83288	3.20272	3.13053	2.77708	2.99541	3.46645	2.8826	2.53938	2.95691	5.68851	6.37915	7.55086	7.032	7.18178	6.26454	4.44774	4.91156	5.68126	5.57154	5.18767	6.48695	4.04022	4.66499	-2.83842	7.15237
ST6GALNAC5	5.36804	3.33997	3.19513	3.37328	3.22651	4.21614	4.54045	3.46531	2.93059	6.89825	4.59766	9.33751	9.37554	9.07647	9.34018	10.5664	9.80658	9.62099	9.41326	9.20569	8.62285	10.306	9.68581	9.65949	9.86437	-5.45827	43.9647
ST7L	4.8405	4.72864	5.2195	4.81967	4.70188	5.97938	4.44484	5.60087	4.92401	4.28633	5.38742	8.67388	9.85333	4.54299	8.01811	9.65381	6.77782	8.06287	7.41889	7.79584	4.98916	8.55632	6.29153	8.0185	5.98579	-2.48029	5.58009
ST8SIA1	7.47483	3.9785	5.4007	5.09879	6.09552	6.40222	6.32493	5.89425	7.39078	6.69613	7.84103	2.81442	3.17555	3.13926	4.72172	2.7718	2.80794	3.59587	3.33934	3.0358	2.3075	4.39335	3.0114	3.30656	2.77466	3.00793	8.04408
STAMBPL1	6.60741	6.3562	8.00583	8.04073	6.10757	6.90132	6.3567	7.97533	7.82384	6.35818	7.37634	10.7582	8.96201	10.2054	10.0711	7.75237	8.15817	9.11303	7.97359	10.8461	10.2294	8.7829	8.30413	9.08919	10.1446	-2.23091	4.69429
STAT4	7.75497	8.21743	7.91086	7.56081	7.39859	7.09852	8.27506	6.42646	7.40422	8.38064	6.96777	5.07677	5.10442	5.21485	5.19407	6.09846	5.40139	5.14738	5.2226	5.14484	5.32365	5.04348	5.14661	5.06682	4.82181	2.3666	5.15723
STEAP1	11.5066	10.7117	9.6195	9.48399	11.0445	11.2813	11.7501	10.0202	11.1213	12.1841	10.5748	8.02962	6.82281	7.72694	6.47564	9.17492	9.75864	8.57715	8.44864	8.56773	8.1246	7.84224	9.70445	8.48164	8.67805	2.53007	5.77598
STEAP4	8.40697	6.59461	3.66483	3.58011	5.89744	8.46597	8.51691	9.19414	7.53072	9.18289	6.32406	3.25158	3.15194	3.24333	2.95845	3.99676	4.33745	3.14091	5.66461	3.12842	3.14424	2.91299	4.36333	3.03508	2.94957	3.5127	11.4137
STMN2	9.08644	9.08377	8.29708	7.15616	6.76308	10.9077	11.5013	6.2911	7.47614	11.1882	6.96468	4.05001	7.34852	7.40962	7.68017	5.35244	4.50905	3.4075	7.71406	4.12784	6.88672	4.03485	3.9751	3.28568	4.74984	3.28684	9.75973
STRA6	6.14951	5.79948	5.43739	6.32703	5.96889	6.09876	5.73746	6.03789	6.05593	5.92249	5.88623	9.16112	8.84918	8.44183	10.0468	7.2443	7.38636	8.43451	7.92179	9.01473	7.86881	8.76394	7.193	8.5034	9.22605	-2.48519	5.59909
SULF1	9.59926	9.80022	10.4539	11.0683	10.5188	11.5046	9.57408	9.27112	9.75543	9.00981	9.53493	13.2063	13.0634	12.7313	13.1429	12.4303	11.2488	12.0825	11.4396	12.9017	12.3457	12.6416	11.0724	12.1126	12.5582	-2.34731	5.08874
SULF2	11.4753	11.621	9.19406	8.33442	11.3101	11.5215	12.3365	7.198	11.0905	11.6202	11.0558	5.92465	8.63292	6.41849	8.3964	9.46842	7.9378	7.36917	11.2675	5.59808	6.02605	8.99022	7.61038	6.90292	6.71296	2.95317	7.74448
SUSD3	4.56711	5.30299	5.66292	5.73689	5.32891	5.56204	5.34822	6.11406	3.94535	4.28712	4.71829	7.61219	7.52013	7.78083	7.76543	7.10529	6.7192	7.6667	6.24623	7.64583	7.93453	7.94275	6.70777	7.78372	7.77459	-2.30015	4.92508
SVIL	8.90828	7.47281	6.74746	7.4323	8.8184	9.1284	7.70585	7.8068	8.86152	7.98694	9.0571	4.64371	5.54412	5.34493	5.92274	6.77795	6.88953	4.83009	5.82216	4.41385	4.14496	6.39693	6.78425	4.75664	5.56985	2.61496	6.12605
SYBU	8.7609	8.70152	6.96284	6.67338	7.93916	5.90718	8.19123	7.35449	10.2061	6.87828	7.96975	4.10312	4.3138	6.70093	4.31912	7.98481	6.35244	4.24035	7.79631	4.78405	6.72457	4.77631	6.15819	4.0876	3.2591	2.37675	5.19366
SYPL2	5.55918	5.60651	5.87928	5.79899	6.34834	5.70371	6.00539	6.96888	6.87811	5.62204	6.21709	9.07758	8.7826	7.50235	8.29176	7.44337	7.8839	9.71231	6.62064	8.99824	7.83488	9.31931	7.75609	9.83087	9.20847	-2.3939	5.25576
SYTL5	3.75815	3.47932	3.99263	4.4147	4.18413	4.48968	3.2822	3.2995	4.06432	3.98367	4.86863	8.39888	6.90932	8.55964	8.90536	5.59372	6.43091	8.35267	4.90649	8.28989	8.65897	9.31704	6.23212	8.43766	10.2128	-3.81703	14.0942
TBX15	8.34913	7.95613	8.01698	8.13756	8.13314	8.01375	8.03377	7.79392	8.14391	8.10921	8.67755	4.81575	4.85274	4.44987	4.43682	4.80226	4.05264	5.22875	4.46244	4.64195	4.37691	4.01531	4.53065	4.11116	4.23771	3.62303	12.3208
TBX18	5.28413	6.24815	5.82914	5.02931	6.57064	6.62108	6.0911	5.75734	5.44184	4.82215	5.42842	3.755	4.18541	3.22944	3.35771	4.4936	3.62924	3.30357	3.5484	3.4814	2.99757	3.50129	3.16018	3.32322	3.2442	2.22347	4.67014
TBX3	7.3017	5.7442	5.58247	6.35428	6.20588	5.00074	5.72649	5.59401	6.57421	8.13579	7.42334	7.87812	7.51131	8.73031	9.18404	7.78249	7.78817	8.72414	7.72297	8.14879	8.52197	8.96567	8.16009	8.76578	9.18192	-2.03065	4.08589
TCEAL7	7.62798	5.66141	6.82305	7.37096	7.25119	9.22871	7.31987	5.40781	7.39104	7.61054	8.4689	9.19311	8.74245	8.54107	10.3344	9.47235	9.28524	10.3119	7.92124	9.20831	8.477	10.6615	9.33184	10.3762	10.1357	-2.14061	4.40949
TF	7.86238	6.87971	4.12442	4.11774	6.43203	4.74317	8.32213	3.92665	4.86128	11.466	7.12783	3.6556	3.91807	3.49756	3.76168	3.36138	3.41798	3.95817	3.4681	4.02322	3.92838	3.57427	3.1558	3.96644	3.59783	2.68804	6.44436
TFAP2C	4.64864	4.82174	3.73094	4.14509	4.931	4.3102	4.76257	4.81787	4.16682	5.06525	4.43944	6.87609	6.13784	8.59136	7.31195	6.28153	6.57139	8.06052	6.29888	6.92481	8.74707	7.38999	6.67545	8.05863	8.45083	-2.78173	6.87676
TFPI2	4.84283	6.26794	8.29316	9.22507	6.05735	7.28297	6.48083	8.6012	5.98714	5.19817	4.79036	11.6485	11.6814	11.4914	11.0375	12.4592	12.6389	12.7529	12.6507	11.694	10.8009	12.3719	12.7152	12.7752	12.407	-5.44152	43.457
TGM2	9.11475	10.8211	10.5747	11.4795	11.6711	10.9236	10.0338	7.88784	7.7557	10.058	8.87561	12.4387	12.2475	12.5874	12.5536	11.0242	11.4999	11.9231	12.3168	12.3233	12.253	12.6198	11.5196	11.9847	12.0101	-2.1661	4.4881
THSD4	9.00143	7.67449	7.88292	8.64375	8.4238	7.60944	7.52359	8.31457	9.88394	7.94235	9.3285	10.1733	10.5082	10.3991	9.60434	10.6773	11.1686	10.9355	10.093	9.99996	10.3659	10.9009	11.1752	10.9396	10.7568	-2.16539	4.48589
TIAM1	8.07336	6.46463	7.52574	7.61805	7.13962	8.06513	6.10711	7.78393	7.85526	7.43511	7.74332	4.93083	3.96939	5.24226	4.46823	6.04286	6.0351	3.84642	4.78602	5.59211	4.67415	3.67482	6.13775	4.20175	5.07205	2.53212	5.78421
TK1	5.76351	5.88478	9.38096	9.50286	5.31174	6.68122	5.87389	9.64459	4.99053	5.03543	5.18751	10.1675	8.52095	9.75941	8.31165	7.21344	8.49489	8.43347	6.57373	10.6435	9.96228	8.0136	8.40579	8.55568	9.85486	-2.11961	4.34576
TLE1	7.49107	3.9782	4.34207	4.79436	5.48931	6.89562	5.57622	5.58916	7.15782	6.91695	7.7281	8.01432	8.13305	7.99562	8.29044	8.65108	8.36212	8.65192	7.5556	8.11859	8.0342	8.44796	8.34234	8.70204	8.12509	-2.24833	4.75134
TM4SF20	7.18085	10.1874	6.5381	6.97113	9.28338	5.92818	10.6191	5.74017	8.33598	6.43146	4.61354	3.25429	3.28441	3.80109	3.34422	4.11764	3.13437	3.10672	3.70145	3.73781	2.97038	3.21744	3.11946	3.17367	3.22944	4.06814	16.7738
TMEM108	8.08518	4.81101	4.12673	4.43039	5.51376	6.28378	6.75211	4.49044	4.61118	8.37622	7.73427	3.6336	3.52653	3.5524	3.5397	3.96818	4.03594	3.2463	3.5165	3.52783	3.77469	3.44924	4.00136	3.66315	3.6499	2.27969	4.85574
TMEM150C	8.90681	7.28747	5.04919	6.07885	6.56897	7.05658	8.31787	6.52688	7.20691	9.4247	7.60808	2.47694	2.41913	2.65215	3.56258	2.92461	3.04386	3.32679	2.8989	2.81398	2.44087	3.02088	3.41867	3.37064	3.48308	4.28616	19.5102
TMEM51	6.04412	5.60913	5.48448	5.57743	5.042	5.54813	5.01242	5.90187	5.80836	5.30082	5.86454	8.13323	8.75792	7.45821	8.81746	7.91323	7.94707	9.07473	7.83293	8.01921	6.98199	8.81884	7.98638	8.92402	8.63928	-2.67301	6.37757
TMEM90B	6.56074	6.1652	6.16135	6.12375	6.05277	6.36198	7.39036	5.76047	7.42706	6.76121	5.44318	4.35964	3.94956	4.60752	3.99015	3.84054	4.13473	3.78184	4.34653	4.37968	4.3939	3.66837	3.92961	3.80336	3.77646	2.31384	4.97206
TNFRSF11B	8.02137	9.29011	10.3169	10.8794	8.57333	10.577	9.07364	7.3238	9.32577	7.26686	7.18385	6.42224	7.45317	7.13098	6.95252	6.73473	8.06178	3.6377	6.02277	6.73221	7.3982	4.66122	8.14367	4.1404	5.61958	2.52874	5.77067
TNFRSF21	6.90075	7.53664	7.16662	6.46692	6.61581	6.18685	8.12651	6.43565	7.30938	7.9486	6.08522	9.51043	9.54003	9.10425	10.688	8.31951	8.56616	10.0516	9.46594	9.49275	8.76654	9.90839	8.26041	10.2205	9.38618	-2.39729	5.26812
TNFSF4	5.522	6.35	4.63513	6.12672	5.37669	5.48597	5.54797	4.99815	5.58653	5.94607	5.57414	10.9108	8.35912	11.861	9.10629	7.37506	7.54198	8.64823	6.60461	10.9437	12.0395	9.32582	7.75897	8.58786	10.1882	-3.67318	12.7567
TNIK	6.20871	5.09592	4.22762	4.41246	5.14967	4.85784	4.76114	4.2241	5.09156	7.6888	5.99865	6.4285	7.66155	6.1638	5.61675	9.21065	8.72284	7.53582	8.11759	6.30204	5.53217	7.26766	8.81705	7.60291	7.20555	-2.05197	4.14672
TOP2A	5.56332	5.01464	9.0995	9.41061	5.91561	6.79808	4.64899	9.45761	5.03328	5.99929	5.75434	9.69123	8.9542	10.3048	7.71443	6.69178	8.73713	8.67056	6.65569	10.2655	10.4096	8.54061	9.13599	8.91971	10.4332	-2.32879	5.02385
TRBC1	5.28265	5.01636	4.56103	4.90647	4.73301	4.59018	5.08941	4.63356	4.05149	7.77617	5.13845	8.53442	5.22459	7.35518	6.48542	5.70077	7.86762	9.36042	5.37218	8.67049	8.51486	8.06924	8.18544	9.22219	9.94511	-2.67977	6.40753
TRHDE	3.16794	3.62685	4.1146	3.00864	3.79557	2.94944	3.00408	3.44757	3.40477	3.17661	3.66436	9.35365	7.22547	8.30597	7.95496	8.09915	8.24171	9.33626	6.54241	9.09663	8.90018	7.79352	8.19243	9.3647	8.29817	-4.93968	30.6897
TRIM14	4.77774	4.55786	4.86539	5.16861	4.56643	5.20401	4.43087	5.81018	3.8334	4.49329	4.18178	8.44551	8.03324	8.62051	7.7662	8.12139	8.37949	8.65635	7.11959	8.61352	8.5867	8.49707	8.51895	8.67024	8.72061	-3.62201	12.3121
TRIM58	2.13926	2.55118	2.57183	2.74592	2.57266	2.61004	2.68986	2.76547	2.29009	2.19051	2.54011	3.25152	6.23069	6.23085	2.54526	5.78678	6.46583	3.5617	5.41177	2.65424	6.38302	3.71285	6.0911	3.96257	5.08913	-2.29749	4.91602
TRPA1	5.47772	4.96914	5.10287	4.68338	4.79456	4.50059	4.25924	4.342	4.59425	7.7229	4.81834	6.03356	5.77431	7.35894	8.89316	5.42134	8.24893	9.01253	5.71325	6.50163	6.7244	6.83347	8.48744	8.90481	7.78112	-2.2394	4.72202
TRPC4	3.91769	3.74178	4.439	5.3194	4.25897	4.81791	3.41032	3.61045	4.70718	3.77227	4.54693	6.9324	7.26184	6.47111	7.36839	8.22395	6.85407	7.09512	6.34967	6.96321	6.21532	6.95674	6.72477	7.0495	7.05119	-2.73444	6.655
TSHZ2	6.3266	6.16288	4.24096	4.06205	5.49844	5.56205	5.91645	4.56919	6.84478	7.52619	7.48104	3.57043	3.46099	3.64068	3.28716	3.67621	3.43132	3.31089	4.72304	3.25875	3.58104	3.43978	3.48448	3.32236	3.51903	2.28507	4.87389
TSPAN18	9.30546	8.93686	9.52083	8.40377	8.86113	8.6013	8.93349	8.5266	6.75441	8.71936	8.67998	5.05068	7.16536	4.78228	4.55189	5.73027	5.55421	4.56294	5.77453	4.74854	4.83006	4.69253	5.4139	4.69814	4.85881	3.48603	11.2047
TSPAN2	3.96188	9.54391	7.18512	7.25863	6.74077	6.34053	7.57237	4.97191	4.91199	3.7475	4.59244	3.2715	3.58212	3.13836	3.44114	4.44987	4.06113	3.01732	3.98242	3.25229	3.56301	3.8251	3.86935	3.07601	3.68661	2.48831	5.61121
TSTD1	4.93555	6.31649	5.80728	4.56572	4.94612	6.73778	4.46174	4.46185	4.60124	5.19415	5.74685	6.87065	6.82644	8.54477	6.72808	9.69608	8.48439	7.07916	7.73874	6.51234	8.42886	6.98557	8.49375	7.03311	6.34833	-2.30277	4.93404
TTK	3.56555	2.93756	6.96129	7.27065	2.80296	4.24886	3.30833	7.21164	3.3494	3.71256	3.65628	7.65936	6.78476	8.15646	4.94543	4.75418	7.01956	6.84281	3.70364	8.23259	8.42439	6.39706	7.50639	7.07908	8.65544	-2.41183	5.32148
TWIST2	8.80649	8.45107	7.29415	7.63119	8.55611	8.02296	8.2546	8.66997	9.46536	8.17154	9.00195	10.4644	10.5161	10.1772	10.9763	9.81157	9.96106	11.5977	9.47865	10.2035	10.0341	11.4624	9.72859	11.62	10.5951	-2.08012	4.22842
UBE2C	6.16863	5.59372	9.58382	9.56019	6.08856	7.16575	6.06899	9.44064	6.36808	6.12162	6.3033	9.81764	9.59237	11.0119	7.80704	7.77922	9.51753	9.39716	7.71771	10.3954	11.0513	8.84295	10.0877	9.64327	11.0762	-2.41964	5.35037
UCP2	4.4934	4.43477	6.1287	5.5513	4.43243	6.24669	4.87484	6.38411	4.59425	4.17607	4.09436	8.59519	8.60263	9.01275	7.29613	6.85389	7.70882	7.79189	6.5612	8.33149	9.12994	8.59534	7.95636	7.69635	8.81369	-3.03019	8.16918
UGGT2	4.64946	4.55029	6.26961	6.86607	4.4728	5.15282	5.15272	6.6282	5.35083	5.04143	5.24214	7.84581	7.37296	7.67431	6.57474	6.92158	7.42431	7.23741	7.80394	7.66732	8.03018	7.51162	7.05394	7.25599	8.12797	-2.06658	4.18893
UNC5C	7.70436	6.61219	7.64756	6.7287	6.52327	8.01354	7.35988	5.60087	7.32595	6.40505	7.18399	4.96566	4.54106	4.96566	4.96566	4.71332	4.52604	4.21201	4.34653	4.48136	4.65365	4.85555	4.73067	4.96725	4.9794	2.30216	4.93197
USP44	3.07601	3.03671	3.00783	3.27751	3.48611	3.40805	3.17666	3.05709	3.31561	3.10741	2.61386	6.89684	5.96375	5.68869	5.76894	3.46195	3.9287	5.34934	3.49473	7.05597	7.0795	4.51667	3.75277	5.99619	5.56174	-2.18048	4.53304
USP53	6.68991	6.21668	6.28819	6.8549	5.98265	6.79958	5.52476	5.98809	7.57172	5.94568	7.37201	7.95959	7.74025	8.84923	6.95166	9.5339	9.03812	10.2454	6.82705	8.09848	8.56751	10.0641	9.34646	10.3028	9.21246	-2.2911	4.8943
VAT1L	3.29065	2.63541	4.66548	3.95904	3.66977	2.78434	3.0929	3.89919	2.87215	2.93301	3.55726	8.99709	9.80787	7.91624	9.05053	9.22109	9.37339	10.6964	8.75722	8.60437	7.9559	10.2826	9.34235	10.7116	9.61889	-5.91339	60.2709
VCAM1	13.1076	11.8397	11.353	11.3338	12.4852	12.6128	12.628	10.5414	12.134	12.7823	12.7538	6.7006	10.2599	6.98394	7.18144	9.07948	9.61636	4.31446	9.83101	6.18177	6.22111	4.19285	9.65729	4.26422	5.44841	5.00482	32.1071
VCAN	11.7053	12.2164	12.2793	11.9014	12.674	12.2807	12.8222	10.8286	10.4948	11.7579	11.293	10.1195	9.41648	10.1923	11.3289	9.56915	9.32869	6.68201	11.22	10.0877	9.11518	9.64116	9.12866	6.84435	9.02939	2.43382	5.40324
VIT	8.81116	5.86944	4.47428	4.84189	6.60328	7.56948	6.15096	6.93755	8.22782	7.87142	8.47448	4.27587	4.11176	4.07367	4.11951	4.2571	3.513	4.23028	3.95777	4.33211	4.19805	3.85791	4.03166	3.88267	4.06514	2.82905	7.10605
VMO1	9.4819	9.57697	6.69002	5.5101	8.58777	5.10882	9.93367	5.18119	9.32033	10.9157	7.71413	4.07126	3.92588	4.50257	4.13304	3.92318	4.41243	4.66978	7.30498	4.32575	4.28516	4.09314	4.15964	4.44588	4.05297	3.55147	11.7246
WISP2	12.9585	11.9227	9.56178	8.64914	11.8953	13.3851	12.2841	9.68648	12.3182	12.0396	12.4911	5.20904	6.13147	5.31202	6.62298	6.0525	5.97021	6.40653	6.63975	5.33239	5.50543	6.82848	5.56413	6.55302	5.28312	5.60499	48.671
WISP3	7.16964	3.26564	6.37547	5.93007	4.47596	7.82691	6.11807	4.46315	5.65568	4.4696	5.40781	3.11178	2.84809	2.59141	2.96706	2.56356	2.88544	2.88581	2.70983	2.65119	2.97683	2.75551	2.83482	2.59248	2.62092	2.77448	6.84229
WNK4	4.72402	4.84483	5.308	6.11002	5.70038	4.50549	5.09468	5.35305	4.77092	4.80006	5.19598	7.92788	6.88684	8.16255	7.17963	7.72955	7.51605	7.30877	5.22436	8.18434	8.81086	6.96935	7.37444	7.40271	7.94193	-2.34486	5.0801
WNT2	5.31655	6.14302	5.32104	4.86576	5.36815	5.74663	4.52527	5.31368	7.34715	4.87571	6.16847	9.13898	10.5111	6.71967	11.2427	9.00383	9.19451	9.65231	9.34676	8.84164	5.33728	10.7545	8.8865	9.64791	8.66913	-3.52295	11.4952
WT1	3.46088	3.66095	3.52752	3.07851	3.44194	3.3152	3.38488	3.62292	3.43423	3.51673	3.03906	7.91807	8.91327	8.46251	9.59238	6.23985	5.98876	7.03883	6.79977	8.16295	8.18858	7.97378	5.6446	7.12648	7.40025	-4.12462	17.4435
XIST	10.1932	3.70416	3.32196	3.36227	3.45898	10.0299	3.55634	3.51601	9.7024	2.93952	9.90293	9.08839	9.52014	8.63038	9.45662	7.24943	7.32068	9.31718	10.1975	8.92719	8.65242	9.50332	7.72842	9.31163	9.43399	-3.09144	8.52349
XYLT1	11.0744	9.91151	9.79326	9.9366	9.94111	9.61223	10.6218	9.22394	11.0971	10.8329	10.9661	6.98336	7.8752	7.13299	6.78832	8.55272	8.77168	7.89978	10.3758	7.07178	6.98199	7.77202	8.80726	7.91272	6.72938	2.44122	5.43099
ZBTB46	4.0896	3.9287	3.57751	3.00381	3.85055	2.68125	3.90972	4.00259	4.04867	4.2801	3.85146	6.32532	6.05759	6.10207	6.51721	5.62033	5.33963	6.89642	5.27804	5.80207	5.73151	7.18327	5.59013	7.00103	7.50922	-2.46335	5.51497
ZFPM2	3.66789	3.615	4.49436	4.85555	3.17255	4.11111	2.91344	4.79537	3.22004	3.1279	6.33072	6.53125	6.71551	6.57679	6.67253	8.8063	8.40908	6.33285	7.69921	6.15505	5.43375	7.52376	8.32687	6.12043	6.30109	-2.94412	7.69604
ZNF423	9.25787	9.83989	9.23814	8.43588	9.79834	8.77846	10.0168	7.9886	9.73605	9.07476	9.74404	4.71164	4.65538	4.67625	6.42126	5.58054	5.34203	5.16117	4.93609	5.04553	5.0493	5.682	4.98611	5.04925	4.98187	4.10169	17.1685
ZNF804A	3.07676	3.12724	3.198	3.25007	3.28348	2.88824	3.06728	2.88839	2.9757	2.90267	3.38722	5.22401	6.19842	8.72537	6.8794	4.37068	4.87354	3.62595	5.12085	4.4555	9.80475	5.20688	4.68038	3.71493	6.94152	-2.60658	6.09059
ZNF883	7.11032	5.66141	6.1451	6.33097	6.84061	6.40286	6.41298	5.37607	7.27463	7.25145	6.71313	3.25429	4.11211	2.95582	3.04377	5.06436	4.17584	5.25565	3.92161	3.52202	2.84644	5.28452	4.05297	5.42939	4.27504	2.4165	5.33875
